# Supplementary material for: Visual impairment and refractive error in school children in Bhutan: The findings from the Bhutan School Sight Survey (BSSS 2019)
Source: PLoS One. 2020 Sep 14;15(9):e0239117. doi: 10.1371/journal.pone.0239117 (PMC7489552; doi:10.1371/journal.pone.0239117)
Supplement: S1 File — (XLS) [file pone.0239117.s003.xls]

## Sheet: Sheet1
103	7	A	1	12	female	Primary	None	789	Primary	10307101	1		103071	103	7	A	1	Day	20100002120013	05	no				6/6	6/6		04	none		none		04	normal		normal		normal		normal		normal		normal		normal		normal
103	7	A	2	12	male	Primary	None	790	Primary	10307102	1		103071	103	7	A	2	Boarder	20100010120008	05	no				6/6	6/6		04	none		none		04	normal		normal		normal		normal		normal		normal		normal		normal
103	7	A	3	12	male	Primary	None	791	Primary	10307103	1		103071	103	7	A	3	Day	20100011120002	05	no				6/6	6/6		04	none		none		04	normal		normal		normal		normal		normal		normal		normal		normal
103	7	A	4	12	male	Higher Secondary	Higher Secondary	792	Higher Secondary	10307104	1		103071	103	7	A	4	Boarder	20100009120027	05	no				6/6	6/6		04	none		none		04	normal		normal		normal		normal		normal		normal		normal		normal
103	7	A	5	14	male	Primary	None	793	Primary	10307105	1		103071	103	7	A	5	Day	20100018110006	04	no				6/6	6/6		04	none		none		04	normal		normal		normal		normal		normal		normal		normal		normal
103	7	A	6	13	male	Primary	Higher Secondary	794	Higher Secondary	10307106	1		103071	103	7	A	6	Day	20100009120010	05	no				6/6	6/6		04	none		none		04	normal		normal		normal		normal		normal		normal		normal		normal
103	7	A	7	13	male	Primary	Primary	795	Primary	10307107	1		103071	103	7	A	7	Day	20100002120016	05	no				6/6	6/6		04	none		none		04	normal		normal		normal		normal		normal		normal		normal		normal
103	7	A	8	13	female	Primary	None	796	Primary	10307108	1		103071	103	7	A	8	Boarder	20400066110019	05	no				6/6	6/6		04	none		none		04	normal		normal		normal		normal		normal		normal		normal		normal
103	7	A	9	12	female	Low/Mid Secondary	None	797	Low/Mid Secondary	10307109	1		103071	103	7	A	9	Day	20100025120056	05	no				6/6	6/6		04	none		none		04	normal		normal		normal		normal		normal		normal		normal		normal
103	7	A	10	13	male	Low/Mid Secondary	Tertiary	798	Tertiary	10307110	1		103071	103	7	A	10	Day	20100002120009	05	no				6/6	6/6		04	none		none		04	normal		normal		normal		normal		normal		normal		normal		normal
103	7	A	11	13	female	Primary	None	799	Primary	10307111	1		103071	103	7	A	11	Day	20100002110034	05	no				6/6	6/6		04	none		none		04	normal		normal		normal		normal		normal		normal		normal		normal
103	7	A	12	13	female	Low/Mid Secondary	Low/Mid Secondary	800	Low/Mid Secondary	10307112	1		103071	103	7	A	12	Day	20100002120007	05	no				6/18	6/18		04	none		none		04	normal		normal		normal		normal		normal		normal		normal		normal
103	7	A	13	14	female	Primary	Monastic	801	Monastic	10307113	1		103071	103	7	A	13	Boarder	20100009110190	05	no				6/6	6/6		04	none		none		04	normal		normal		normal		normal		normal		normal		normal		normal
103	7	A	14	13	male	None	None	802	None	10307114	1		103071	103	7	A	14	Boarder	20100009120025	05	no				6/6	6/6		04	none		none		04	normal		normal		normal		normal		normal		normal		normal		normal
103	7	A	15	13	male	None	None	803	None	10307115	1		103071	103	7	A	15	Day	20100002120014	05	no				6/6	6/6		04	none		none		04	normal		normal		normal		normal		normal		normal		normal		normal
103	7	A	16	13	male	Primary	Monastic	804	Monastic	10307116	1		103071	103	7	A	16	Boarder	20100009120023	05	no				6/6	6/6		04	none		none		04	normal		normal		normal		normal		normal		normal		normal		normal
103	7	A	17	14	female	None	Monastic	805	Monastic	10307117	1		103071	103	7	A	17	Day	20100018110016	05	no				6/6	6/6		04	none		none		04	normal		normal		normal		normal		normal		normal		normal		normal
103	7	A	18	13	female	Primary	Monastic	806	Monastic	10307118	1		103071	103	7	A	18	Boarder	20100009120017	05	no				6/6	6/6		04	none		none		04	normal		normal		normal		normal		normal		normal		normal		normal
103	7	A	19	13	male	Low/Mid Secondary	None	807	Low/Mid Secondary	10307119	1		103071	103	7	A	19	Boarder	20100009120009	05	no				6/6	6/6		04	none		none		04	normal		normal		normal		normal		normal		normal		normal		normal
103	7	A	20	13	male	Primary	Low/Mid Secondary	808	Low/Mid Secondary	10307120	1		103071	103	7	A	20	Day	20100002120015	05	no				6/6	6/6		04	none		none		04	normal		normal		normal		normal		normal		normal		normal		normal
103	7	A	21	13	female	None	None	809	None	10307121	1		103071	103	7	A	21	Day	20100002120004	05	no				6/6	6/6		04	none		none		04	normal		normal		normal		normal		normal		normal		normal		normal
103	7	A	22	13	male	None	None	810	None	10307122	1		103071	103	7	A	22	Day	20100002120008	05	no				6/6	6/6		04	none		none		04	normal		normal		normal		normal		normal		normal		normal		normal
103	7	A	23	13	female	None	None	811	None	10307123	1		103071	103	7	A	23	Day	20100009120006	54	no				6/6	6/6		04	none		none		04	normal		normal		normal		normal		normal		normal		normal		normal
103	7	A	24	16	female	None	None	812	None	10307124	1		103071	103	7	A	24	Day	20100002110077	05	yes	3/60	6/9		1/60	6/24		04	none		none		04	normal		normal		normal		normal		normal		normal		normal		normal
103	7	A	25	13	male	None	None	813	None	10307125	1		103071	103	7	A	25	Boarder	20100009120019	05	no				6/6	6/6		04	none		none		04	normal		normal		normal		normal		normal		normal		normal		normal
103	7	A	26	15	female	None	Monastic	814	Monastic	10307126	1		103071	103	7	A	26	Boarder	20100009110032	05	no				6/6	6/6		04	none		none		04	normal		normal		normal		normal		normal		normal		normal		normal
103	7	A	27	13	female	Primary	None	815	Primary	10307127	1		103071	103	7	A	27	Day	20100002120005	05	no				6/6	6/6		04	none		none		04	normal		normal		normal		normal		normal		normal		normal		normal
103	7	A	28	13	female	Primary	None	816	Primary	10307128	1		103071	103	7	A	28	Boarder	20100018110019	05	no				6/6	6/6		04	none		none		04	normal		normal		normal		normal		normal		normal		normal		normal
103	7	A	29	15	female	None	None	817	None	10307129	1		103071	103	7	A	29	Boarder	20100009120016	05	no				6/6	6/6		04	none		none		04	normal		normal		normal		normal		normal		normal		normal		normal
103	7	A	30	14	male	Primary	Primary	818	Primary	10307130	1		103071	103	7	A	30	Day	20100017110172	05	no				6/6	6/6		04	none		none		04	normal		normal		normal		normal		normal		normal		normal		normal
103	7	A	31	13	female	None	Primary	819	Primary	10307131	1		103071	103	7	A	31	Boarder	20100314110178	05	no				6/18	6/12		04	none		none		04	normal		normal		normal		normal		normal		normal		normal		normal
104	8	A	1	13	female	None	None	1057	None	10408101	1		104081	104	8	A	1	Boarder	20100006110004	05	no				6/6	6/6		04	none		none		04	normal		normal		normal		normal		normal		normal		normal		normal
104	8	A	2	13	female	Primary	Monastic	821	Monastic	10408102	1		104081	104	8	A	2	Boarder	20100006110006	05	yes	6/12	6/12		6/36	6/24		04	none		none		04	normal		normal		normal		normal		normal		normal		normal		normal
104	8	A	3	13	female	Primary	None	822	Primary	10408103	1		104081	104	8	A	3	Boarder	20100008120004	05	no				6/6	6/6		04	none		none		04	normal		normal		normal		normal		normal		normal		normal		normal
104	8	A	4	13	female	None	None	823	None	10408104	1		104081	104	8	A	4	Boarder	20100017110173	05	no				6/6	6/6		04	none		none		04	normal		normal		normal		normal		normal		normal		normal		normal
104	8	A	5	16	male	None	None	824	None	10408105	1		104081	104	8	A	5	Boarder	20100010110150	05	yes	6/12	6/12		6/36	6/24		04	none		none		04	normal		normal		normal		normal		normal		normal		normal		normal
104	8	A	6	14	male	Primary	None	825	Primary	10408106	1		104081	104	8	A	6	Boarder	20100017110003	05	no				6/6	6/9		04	none		none		04	normal		normal		normal		normal		normal		normal		normal		normal
104	8	A	7	15	male	Primary	None	826	Primary	10408107	1		104081	104	8	A	7	Boarder	20100012110024	05	no				6/6	6/6		04	none		none		04	normal		normal		normal		normal		normal		normal		normal		normal
104	8	A	8	16	male	None	None	827	None	10408108	1		104081	104	8	A	8	Boarder	20100002110036	05	no				6/6	6/6		04	none		none		04	normal		normal		normal		normal		normal		normal		normal		normal
104	8	A	9	13	female	None	None	828	None	10408109	1		104081	104	8	A	9	Boarder	20100013110008	05	yes	6/6	6/6		6/9	6/9		04	none		none		04	normal		normal		normal		normal		normal		normal		normal		normal
104	8	A	10	15	female	None	None	829	None	10408110	1		104081	104	8	A	10	Boarder	20100003110018	05	no			Broken glasses	6/60	6/60		04	none		none		04	normal		normal		normal		normal		normal		normal		normal		normal
104	8	A	11	13	male	Primary	Primary	830	Primary	10408111	1		104081	104	8	A	11	Boarder	20100003110013	05	no				6/6	6/6		04	none		none		04	normal		normal		normal		normal		normal		normal		normal		normal
104	8	A	12	16	female	None	None	831	None	10408112	1		104081	104	8	A	12	Boarder	20100012110032	05	no				6/6	6/6		04	none		none		04	normal		normal		normal		normal		normal		normal		normal		normal
104	8	A	13	14	male	None	None	832	None	10408113	1		104081	104	8	A	13	Boarder	20100008110013	05	no				6/6	6/6		04	none		none		04	normal		normal		normal		normal		normal		normal		normal		normal
104	8	A	14	14	male	None	None	833	None	10408114	1		104081	104	8	A	14	Boarder	20100010110116	05	no				6/6	6/6		04	none		none		04	normal		normal		normal		normal		normal		normal		normal		normal
104	8	A	15	14	female	None	None	834	None	10408115	1		104081	104	8	A	15	Boarder	20100006110023		no				6/6	6/6			none		none			normal		normal		normal		normal		normal		normal		normal		normal
104	8	A	16	13	male	None	Monastic	835	Monastic	10408116	1		104081	104	8	A	16	Boarder	20100012110107	05	no				6/6	6/6		04	none		none		04	normal		normal		normal		normal		normal		normal		normal		normal
104	8	A	17	13	female	None	Primary	836	Primary	10408117	1		104081	104	8	A	17	Boarder	20100008110005	05	no				6/6	6/6		04	none		none		04	normal		normal		normal		normal		normal		normal		normal		normal
104	8	A	18	14	female	None	None	837	None	10408118	1		104081	104	8	A	18	Boarder	20400113110008	05	no				6/6	6/6		04	none		none		04	normal		normal		normal		normal		normal		normal		normal		normal
104	8	A	19	15	male	None	None	838	None	10408119	1		104081	104	8	A	19	Boarder	20100008110025	05	no				6/6	6/6		04	none		none		04	normal		normal		normal		normal		normal		normal		normal		normal
104	8	A	20	13	female	Low/Mid Secondary	Higher Secondary	839	Higher Secondary	10408120	1		104081	104	8	A	20	Boarder	20100010110058	05	no				6/6	6/6		04	none		none		04	normal		normal		normal		normal		normal		normal		normal		normal
104	8	A	21	17	male	Primary	Higher Secondary	840	Higher Secondary	10408121	1		104081	104	8	A	21	Boarder	20100017140001	05	no				6/6	6/6		04	none		none		04	normal		normal		normal		normal		normal		normal		normal		normal
104	8	A	22	15	male	None	None	841	None	10408122	1		104081	104	8	A	22	Boarder	20100011110041	05	no				6/6	6/6		04	none		none		04	normal		normal		normal		normal		normal		normal		normal		normal
104	8	A	23	15	female	Low/Mid Secondary	None	842	Low/Mid Secondary	10408123	1		104081	104	8	A	23	Boarder	20100008110026	05	no				6/6	6/6		04	none		none		04	normal		normal		normal		normal		normal		normal		normal		normal
104	8	A	24	17	male	Primary	Low/Mid Secondary	843	Low/Mid Secondary	10408124	1		104081	104	8	A	24	Boarder	20100138110017	05	no				6/6	6/6		04	none		none		04	normal		normal		normal		normal		normal		normal		normal		normal
104	8	A	25	15	female	Primary	None	844	Primary	10408125	1		104081	104	8	A	25	Boarder	20100220110067	05	no				6/6	6/6		04	none		none		04	normal		normal		normal		normal		normal		normal		normal		normal
104	8	A	26	15	male	None	None	845	None	10408126	1		104081	104	8	A	26	Boarder	20100011110044	05	no				6/6	6/6		04	none		none		04	normal		normal		normal		normal		normal		normal		normal		normal
104	8	A	27	13	male	Primary	Primary	846	Primary	10408127	1		104081	104	8	A	27	Boarder	20100011110017	05	no				6/6	6/6		04	none		none		04	normal		normal		normal		normal		normal		normal		normal		normal
104	8	A	28	13	female	Primary	Primary	847	Primary	10408128	1		104081	104	8	A	28	Boarder	20100017110186	05	no				6/6	6/6		04	none		none		04	normal		normal		normal		normal		normal		normal		normal		normal
104	8	A	29	15	female	None	None	848	None	10408129	1		104081	104	8	A	29	Boarder	20100006110037	05	no				6/6	6/6		04	none		none		04	normal		normal		normal		normal		normal		normal		normal		normal
104	8	A	30	13	female	None	None	849	None	10408130	1		104081	104	8	A	30	Boarder	20100012110114	05	no				6/6	6/6		04	none		none		04	normal		normal		normal		normal		normal		normal		normal		normal
104	8	B	1	15	female	None	None	850	None	10408201	1		104082	104	8	B	1	Day	20100008110004	06	no				6/6	6/6		04	none		none		04	normal		normal		normal		normal		normal		normal		normal		normal
104	8	B	2	15	female	Primary	Primary	851	Primary	10408202	1		104082	104	8	B	2	Day	20400046110013	06	no				6/6	6/6		04	none		none		04	normal		normal		normal		normal		normal		normal		normal		normal
104	8	B	3	18	female	None	None	852	None	10408203	1		104082	104	8	B	3	Boarder	20100012110048	06	no				6/6	6/6		04	none		none		04	normal		normal		normal		normal		normal		normal		normal		normal
104	8	B	4	15	female	Primary	Higher Secondary	853	Higher Secondary	10408204	1		104082	104	8	B	4	Day	20100017110190	06	no				6/6	6/6		04	none		none		04	normal		normal		normal		normal		normal		normal		normal		normal
104	8	B	5	14	female	Primary	None	854	Primary	10408205	1		104082	104	8	B	5	Day	20100097110147	06	no				6/24	6/9		04	none		none		04	normal		normal		normal		normal		normal		normal		normal		normal
104	8	B	6	16	male	Primary	None	855	Primary	10408206	1		104082	104	8	B	6	Day	20100017110001	06	no				6/24	6/9		04	none		none		04	normal		normal		normal		normal		normal		normal		normal		normal
104	8	B	7	15	male	Low/Mid Secondary	None	856	Low/Mid Secondary	10408207	1		104082	104	8	B	7	Boarder	20100017110013	06	no				6/6	6/6		04	none		none		04	normal		normal		normal		normal		normal		normal		normal		normal
104	8	B	8	17	female	None	None	857	None	10408208	1		104082	104	8	B	8	Boarder	20100004110034	06	no				6/6	6/6		04	none		none		04	normal		normal		normal		normal		normal		normal		normal		normal
104	8	B	9	15	male	Primary	None	858	Primary	10408209	1		104082	104	8	B	9	Boarder	20100001311001	06	no				6/6	6/6		04	none		none		04	normal		normal		normal		normal		normal		normal		normal		normal
104	8	B	10	14	male	Low/Mid Secondary	Higher Secondary	859	Higher Secondary	10408210	1		104082	104	8	B	10	Day	20100003110008	06	no				6/6	6/6		04	none		none		04	normal		normal		normal		normal		normal		normal		normal		normal
104	8	B	11	15	female	None	None	860	None	10408211	1		104082	104	8	B	11	Boarder	20100006110003	06	no				6/6	6/6		04	none		none		04	normal		normal		normal		normal		normal		normal		normal		normal
104	8	B	12	13	male	Primary	None	861	Primary	10408212	1		104082	104	8	B	12	Boarder	20100012110105	06	no				6/6	6/6		04	none		none		04	normal		normal		normal		normal		normal		normal		normal		normal
104	8	B	13	13	male	Primary	Primary	862	Primary	10408213	1		104082	104	8	B	13	Boarder	20100012110106	06	no				6/6	6/6		04	none		none		04	normal		normal		normal		normal		normal		normal		normal		normal
104	8	B	14	15	male	None	None	863	None	10408214	1		104082	104	8	B	14	Boarder	20100008110019	06	yes	6/6	NPL		6/6	NPL		04	none		none		04	normal		normal		normal		normal		normal		abnormal	Scar	normal		abnormal	Occlusio Pupillae
104	8	B	15	13	female	None	None	864	None	10408215	1		104082	104	8	B	15	Boarder	20100017110171	06	no				6/6	6/6		04	none		none		04	normal		normal		normal		normal		normal		normal		normal		normal
104	8	B	16	14	female	None	Low/Mid Secondary	865	Low/Mid Secondary	10408216	1		104082	104	8	B	16	Boarder	20100006110025	06	no				6/6	6/6		04	none		none		04	normal		normal		normal		normal		normal		normal		normal		normal
104	8	B	17	13	male	Primary	Primary	866	Primary	10408217	1		104082	104	8	B	17	Boarder	20100012110108	06	no				6/6	6/6		04	none		none		04	normal		normal		normal		normal		normal		normal		normal		normal
104	8	B	18	13	female	Tertiary	Tertiary	867	Tertiary	10408218	1		104082	104	8	B	18	Day	20100006110026	06	no				6/6	6/6		04	none		none		04	normal		normal		normal		normal		normal		normal		normal		normal
104	8	B	19	15	male	Low/Mid Secondary	None	868	Low/Mid Secondary	10408219	1		104082	104	8	B	19	Boarder	20100006110026	06	no				6/6	6/6		04	none		none		04	normal		normal		normal		normal		normal		normal		normal		normal
104	8	B	20	14	female	Primary	Primary	869	Primary	10408220	1		104082	104	8	B	20	Boarder	20100012110111	06	no				6/6	6/6		04	none		none		04	normal		normal		normal		normal		normal		normal		normal		normal
104	8	B	21	15	female	None	None	870	None	10408221	1		104082	104	8	B	21	Boarder	20100266110081	06	no				6/6	6/6		04	none		none		04	normal		normal		normal		normal		normal		normal		normal		normal
104	8	B	22	17	male	None	None	871	None	10408222	1		104082	104	8	B	22	Boarder	20100008110041	62	no				6/6	6/6		04	none		none		04	normal		normal		normal		normal		normal		normal		normal		normal
104	8	B	23	14	male	None	None	872	None	10408223	1		104082	104	8	B	23	Boarder	20100017110174	06	no				6/6	6/6		04	none		none		04	normal		normal		normal		normal		normal		normal		normal		normal
104	8	B	24	14	female	Primary	None	873	Primary	10408224	1		104082	104	8	B	24	Boarder	20400119110013	06	no				6/6	6/6		04	none		none		04	normal		normal		normal		normal		normal		normal		normal		normal
104	8	B	25	15	male	Primary	None	874	Primary	10408225	1		104082	104	8	B	25	Boarder	20100017110176	06	no				6/6	6/6		04	none		none		04	normal		normal		normal		normal		normal		normal		normal		normal
104	8	B	26	15	male	None	None	875	None	10408226	1		104082	104	8	B	26	Boarder	20100008110008	06	no				6/6	6/6		04	none		none		04	normal		normal		normal		normal		normal		normal		normal		normal
104	8	B	27	14	female	None	Higher Secondary	876	Higher Secondary	10408227	1		104082	104	8	B	27	Boarder	20100452110085		no				6/6	6/6			none		none			normal		normal		normal		normal		normal		normal		normal		normal
104	8	B	28	13	female	None	Primary	877	Primary	10408228	1		104082	104	8	B	28	Boarder	20100012110112	06	no				6/6	6/6		04	none		none		04	normal		normal		normal		normal		normal		normal		normal		normal
104	8	B	29	14	female	Higher Secondary	None	878	Higher Secondary	10408229	1		104082	104	8	B	29	Boarder	20400119110014	06	no				6/6	6/6		04	none		none		04	normal		normal		normal		normal		normal		normal		normal		normal
104	8	B	30	15	female	None	Primary	879	Primary	10408230	1		104082	104	8	B	30	Boarder	20100057110044	06	no				6/6	6/6		04	none		none		04	normal		normal		normal		normal		normal		normal		normal		normal
104	8	B	31	14	female	None	Low/Mid Secondary	880	Low/Mid Secondary	10408231	1		104082	104	8	B	31	Boarder	20100011110003	06	no				6/6	6/6		04	none		none		04	normal		normal		normal		normal		normal		normal		normal		normal
104	8	B	32	15	male	None	Primary	881	Primary	10408232	1		104082	104	8	B	32	Boarder	20100006110030	06	no				6/6	6/6		04	none		none		04	normal		normal		normal		normal		normal		normal		normal		normal
104	9	A	1	16	male	None	None	882	None	10409101	1		104091	104	9	A	1	Boarder	20100006110028	06	no				6/6	6/6		04	none		none		04	normal		normal		normal		normal		normal		normal		normal		normal
104	9	A	2	14	male	Primary	None	883	Primary	10409102	1		104091	104	9	A	2	Boarder	20100125130060	06	no				6/6	6/6		04	none		none		04	normal		normal		normal		normal		normal		normal		normal		normal
104	9	A	3	17	female			884		10409103	1		104091	104	9	A	3	Boarder	20100012110020		no
104	9	A	4	15	male	None	None	885	None	10409104	1		104091	104	9	A	4	Boarder	20100012110003	06	no				6/6	6/6		04	none		none		04	normal		normal		normal		normal		normal		normal		normal		normal
104	9	A	5	16	female	None	None	886	None	10409105	1		104091	104	9	A	5	Boarder	20100452120126	06	no				6/24	6/18		04	none		none		04	normal		normal		normal		normal		normal		normal		normal		normal
104	9	A	6	14	male	Higher Secondary	None	887	Higher Secondary	10409106	1		104091	104	9	A	6	Boarder	20100017110005	06	no				6/12	6/12		04	none		none		04	normal		normal		normal		normal		normal		normal		normal		normal
104	9	A	7	15	male	Primary	None	888	Primary	10409107	1		104091	104	9	A	7	Boarder	20100012110005	06	no				6/6	6/6		04	none		none		04	normal		normal		normal		normal		normal		normal		normal		normal
104	9	A	8	16	female	None	None	889	None	10409108	1		104091	104	9	A	8	Boarder	20100011110037	06	no				6/6	6/6		04	none		none		04	normal		normal		normal		normal		normal		normal		normal		normal
104	9	A	9	15	female	None	None	890	None	10409109	1		104091	104	9	A	9	Boarder	20100008110017	06	no				6/6	6/6		04	none		none		04	normal		normal		normal		normal		normal		normal		normal		normal
104	9	A	10	16	female	Primary	Tertiary	891	Tertiary	10409110	1		104091	104	9	A	10	Boarder	20100403110195	06	no				6/6	6/9		04	none		none		04	normal		normal		normal		normal		normal		normal		normal		normal
104	9	A	11	15	male	None	None	892	None	10409111	1		104091	104	9	A	11	Boarder	20100012110009	06	no				6/6	6/6		04	none		none		04	normal		normal		normal		normal		normal		normal		normal		normal
104	9	A	12	17	male	None	None	893	None	10409112	1		104091	104	9	A	12	Boarder	20100012110052	06	no				6/6	6/6		04	none		none		04	normal		normal		normal		normal		normal		normal		normal		normal
104	9	A	13	14	female	Primary	None	894	Primary	10409113	1		104091	104	9	A	13	Boarder	20100011110028	06	no				6/6	6/6		04	none		none		04	normal		normal		normal		normal		normal		normal		normal		normal
104	9	A	14	15	male	Primary	None	895	Primary	10409114	1		104091	104	9	A	14	Boarder	20100004110032	06	yes	6/6	6/6		6/6	6/6		04	none		none		04	normal		normal		abnormal	VKC	abnormal	VKC	normal		normal		normal		normal
104	9	A	15	15	male	None	None	896	None	10409115	1		104091	104	9	A	15	Boarder	20100018110014	06	no				6/6	6/6		04	none		none		04	normal		normal		normal		normal		normal		normal		normal		normal
104	9	A	16	16	male	None	None	897	None	10409116	1		104091	104	9	A	16	Boarder	20100005110126	06	no				6/6	6/6		04	none		none		04	normal		normal		normal		normal		normal		normal		normal		normal
104	9	A	17	15	male	None	None	898	None	10409117	1		104091	104	9	A	17	Boarder	20100006110031	06	no				6/6	6/6		04	none		none		04	normal		normal		normal		normal		normal		normal		normal		normal
104	9	A	18	15	male	None	None	899	None	10409118	1		104091	104	9	A	18	Boarder	20100013110014	06	no				6/6	6/6		04	none		none		04	normal		normal		normal		normal		normal		normal		normal		normal
104	9	A	19	17	female	None	None	900	None	10409119	1		104091	104	9	A	19	Boarder	20100012110056	06	no				6/6	6/6		04	none		none		04	normal		normal		normal		normal		normal		normal		normal		normal
104	9	A	20	16	male	None	None	901	None	10409120	1		104091	104	9	A	20	Boarder	20100008110025	06	no				6/6	6/6		04	none		none		04	normal		normal		normal		normal		normal		normal		normal		normal
104	9	A	21	15	male	Primary	Primary	902	Primary	10409121	1		104091	104	9	A	21	Boarder	20400024110004	06	no				6/6	6/6		04	none		none		04	normal		normal		normal		normal		normal		normal		normal		normal
104	9	A	22	16	female	Primary	None	903	Primary	10409122	1		104091	104	9	A	22	Boarder	20100017110020	06	no				6/6	6/6		04	none		none		04	normal		normal		normal		normal		normal		normal		normal		normal
104	9	A	23	16	female	None	Low/Mid Secondary	904	Low/Mid Secondary	10409123	1		104091	104	9	A	23	Boarder	20100006110035	06	yes	6/12	6/12		6/18	6/18		04	none		none		04	normal		normal		normal		normal		normal		normal		normal		normal
104	9	A	24	16	female	None	None	905	None	10409124	1		104091	104	9	A	24	Boarder	20100008110045	06	no				6/9	6/9		04	none		none		04	normal		normal		normal		normal		normal		normal		normal		normal
104	9	A	25	18	female	Primary	None	906	Primary	10409125	1		104091	104	9	A	25	Boarder	20100011110055	06	no				6/6	6/6		04	none		none		04	normal		normal		normal		normal		normal		normal		normal		normal
104	9	A	26	14	female	Higher Secondary	None	907	Higher Secondary	10409126	1		104091	104	9	A	26	Boarder	20100004110021	06	no				6/6	6/6		04	none		none		04	normal		normal		normal		normal		normal		normal		normal		normal
104	9	A	27	14	female	None	None	908	None	10409127	1		104091	104	9	A	27	Boarder	20400119110025	06	no				6/6	6/6		04	none		none		04	normal		normal		normal		normal		normal		normal		normal		normal
104	9	A	28	15	male	Primary	Low/Mid Secondary	909	Low/Mid Secondary	10409128	1		104091	104	9	A	28	Boarder	20100013110017	06	no				6/6	6/6		04	none		none		04	normal		normal		normal		normal		normal		normal		normal		normal
104	9	A	29	15	female	Primary	None	910	Primary	10409129	1		104091	104	9	A	29	Boarder	20100013110004	06	no				6/6	6/6		04	none		none		04	normal		normal		normal		normal		normal		normal		normal		normal
104	9	A	30	17	female	None	Primary	911	Primary	10409130	1		104091	104	9	A	30	Boarder	20100004110023	06	no				6/6	6/6		04	none		none		04	normal		normal		normal		normal		normal		normal		normal		normal
201	9	C	1	16	male	None	None	62	None	20109301	1		201093	201	9	C	1	Day	20100032110036	08	no				6/6	6/6		08	none		none		08	normal		normal		normal		normal		normal		normal		normal		normal
201	9	C	2	19	male	None	None	63	None	20109302	1		201093	201	9	C	2	Boarder	20100029116127	08	no				6/6	6/6		08	none		none		08	normal		normal		normal		normal		normal		normal		normal		normal
201	9	C	3	15	male	Primary	None	64	Primary	20109303	1		201093	201	9	C	3	Day	20100032110004	08	no				6/12	6/12		08	none		none		08	normal		normal		normal		normal		normal		normal		normal		normal
201	9	C	4	14	male	Primary	None	65	Primary	20109304	1		201093	201	9	C	4	Day	20100032110059	08	no				6/6	6/6		08	none		none		08	normal		normal		normal		normal		normal		normal		normal		normal
201	9	C	5	16	male	None	None	66	None	20109305	1		201093	201	9	C	5	Day	20101005311003	08	no				6/6	6/6		08	none		none		08	normal		normal		normal		normal		normal		normal		normal		normal
201	9	C	6	15	male	None	Low/Mid Secondary	67	Low/Mid Secondary	20109306	1		201093	201	9	C	6	Day	20100045110030	08	no				6/6	6/6		08	none		none		08	normal		normal		normal		normal		normal		normal		normal		normal
201	9	C	7	17	male	None	None	68	None	20109307	1		201093	201	9	C	7	Boarder	20100040110074	08	no				6/6	6/6		08	none		none		08	normal		normal		abnormal	Conjunctivitis	abnormal	Conjunctivitis	normal		normal		normal		normal
201	9	C	8	17	male	Primary	Low/Mid Secondary	69	Low/Mid Secondary	20109308	1		201093	201	9	C	8	Boarder	20100266110580	08	no				6/6	6/6		08	none		none		08	normal		normal		normal		normal		normal		normal		normal		normal
201	9	C	9	14	male	None	Tertiary	70	Tertiary	20109309	1		201093	201	9	C	9	Day	20100262111722	08	no				6/6	6/6		08	none		none		08	normal		normal		normal		normal		normal		normal		normal		normal
201	9	C	10	17	male	Primary	None	71	Primary	20109310	1		201093	201	9	C	10	Day	20100027110080	08	no				6/6	6/6		08	none		none		08	normal		normal		normal		normal		normal		normal		normal		normal
201	9	C	11	15	male	None	None	72	None	20109311	1		201093	201	9	C	11	Day	20100045110037	08	no				6/6	6/6		08	none		none		08	normal		normal		normal		normal		normal		normal		normal		normal
201	9	C	12	18	male	None	None	73	None	20109312	1		201093	201	9	C	12	Day	20100045110084	08	no				6/6	6/6		08	none		none		08	normal		normal		normal		normal		normal		normal		normal		normal
201	9	C	13	15	male	Low/Mid Secondary	Low/Mid Secondary	74	Low/Mid Secondary	20109313	1		201093	201	9	C	13	Day	20100045110012	08	no				6/6	6/6		08	none		none		08	normal		normal		normal		normal		normal		normal		normal		normal
201	9	C	14	15	male	None	None	75	None	20109314	1		201093	201	9	C	14	Day	20100040110047	08	no				6/12	6/12		08	none		none		08	normal		normal		normal		normal		normal		normal		normal		normal
201	9	C	15	17	male	None	None	76	None	20109315	1		201093	201	9	C	15	Boarder	20100047110039	08	no				6/6	6/6		08	none		none		08	normal		normal		normal		normal		normal		normal		normal		normal
201	9	C	16	15	male	None	Tertiary	77	Tertiary	20109316	1		201093	201	9	C	16	Day	20100047110039	08	yes	6/12	6/18		5/60	5/60		08	none		none		08	normal		normal		normal		normal		normal		normal		normal		normal
201	9	C	17	17	male	Primary	Primary	78	Primary	20109317	1		201093	201	9	C	17	Boarder	20100027110096	08	no				6/6	6/6		08	none		none		08	normal		normal		normal		normal		normal		normal		normal		normal
201	9	C	18	17	male	None	None	79	None	20109318	1		201093	201	9	C	18	Day	20100032110118	08	no				6/6	6/6		08	none		none		08	normal		normal		normal		normal		normal		normal		normal		normal
201	9	C	19	16	female	Higher Secondary	Higher Secondary	80	Higher Secondary	20109319	1		201093	201	9	C	19	Boarder	20100446110334	08	no				6/6	6/6		08	none		none		08	normal		normal		normal		normal		normal		normal		normal		normal
201	9	C	20	15	female	None	None	81	None	20109320	1		201093	201	9	C	20	Boarder	20100047110043	08	no				6/36	6/24		08	none		none		08	normal		normal		normal		normal		normal		normal		normal		normal
201	9	C	21	15	female	None	None	82	None	20109321	1		201093	201	9	C	21	Boarder	20100027110068	08	no				6/18	6/12		08	none		none		08	normal		normal		normal		normal		normal		normal		normal		normal
201	9	C	22	15	female	None	None	83	None	20109322	1		201093	201	9	C	22	Boarder	20100041110028	08	no				6/6	6/6		08	none		none		08	normal		normal		normal		normal		normal		normal		normal		normal
201	9	C	23	14	female	Higher Secondary	None	84	Higher Secondary	20109323	1		201093	201	9	C	23	Day	20100005110064	08	no				6/6	6/6		08	none		none		08	normal		normal		normal		normal		normal		normal		normal		normal
201	9	C	24	16	female	None	None	85	None	20109324	1		201093	201	9	C	24	Boarder	20100040110011	08	no				6/6	6/6		08	none		none		08	normal		normal		normal		normal		normal		normal		normal		normal
201	9	C	25	14	female	None	Primary	86	Primary	20109325	1		201093	201	9	C	25	Day	20100050110010	08	yes	6/24	6/12		6/36	6/36		08	none		none		08	normal		normal		normal		normal		normal		normal		normal		normal
201	9	C	26	16	female	None	None	87	None	20109326	1		201093	201	9	C	26	Boarder	20100312110119	08	no				6/6	6/6		08	none		none		08	normal		normal		normal		normal		normal		normal		normal		normal
201	9	C	27	16	female	Higher Secondary	None	88	Higher Secondary	20109327	1		201093	201	9	C	27	Day	20100032110121	08	no				6/6	6/6		08	none		none		08	normal		normal		normal		normal		normal		normal		normal		normal
201	9	C	28	17	female	None	None	89	None	20109328	1		201093	201	9	C	28	Day	20100041110008	08	no				6/6	6/6		08	none		none		08	normal		normal		normal		normal		normal		normal		normal		normal
201	9	C	29	16	female	None	None	90	None	20109329	1		201093	201	9	C	29	Boarder	20100027110081	08	no				6/6	6/6		08	none		none		08	normal		normal		normal		normal		normal		normal		normal		normal
201	9	C	30	15	female	None	None	91	None	20109330	1		201093	201	9	C	30	Day	20100045110009	08	no				6/6	6/6		08	none		none		08	normal		normal		normal		normal		normal		normal		normal		normal
201	9	C	31	16	female	Higher Secondary	None	92	Higher Secondary	20109331	1		201093	201	9	C	31	Day	20100081110117	08	no				6/12	6/12		08	none		none		08	normal		normal		normal		normal		normal		normal		normal		normal
201	9	C	32	15	female	None	None	93	None	20109332	1		201093	201	9	C	32	Boarder	20100047110016	08	no				6/6	6/6		08	none		none		08	normal		normal		normal		normal		normal		normal		normal		normal
201	9	C	33	15	female	Low/Mid Secondary	Low/Mid Secondary	94	Low/Mid Secondary	20109333	1		201093	201	9	C	33	Day	20100311001003	08	yes	6/12	6/12		6/18	6/24		08	none		none		08	normal		normal		normal		normal		normal		normal		normal		normal
201	9	C	34	15	female	Low/Mid Secondary	None	95	Low/Mid Secondary	20109334	1		201093	201	9	C	34	Day	20100053112014	08	no				6/6	6/6		08	none		none		08	normal		normal		normal		normal		normal		normal		normal		normal
201	9	C	35	19	female	None	None	96	None	20109335	1		201093	201	9	C	35	Boarder	20100040110279	08	yes	6/24	6/6		6/36	6/6		08	exotropia	30	exotropia	30	08	normal		normal		normal		normal		normal		normal		normal		normal
201	9	C	36	14	female	Low/Mid Secondary	Low/Mid Secondary	97	Low/Mid Secondary	20109336	1		201093	201	9	C	36	Day	20100032110045	08	no				6/6	6/6		08	none		none		08	normal		normal		normal		normal		normal		normal		normal		normal
201	9	C	37	16	female	Primary	None	98	Primary	20109337	1		201093	201	9	C	37	Day	20100266110791	08	no				6/6	6/6		08	none		none		08	normal		normal		normal		normal		normal		normal		normal		normal
201	9	C	38	17	female	None	None	99	None	20109338	1		201093	201	9	C	38	Day	20100032110155	08	no				6/6	6/6		08	none		none		08	normal		normal		normal		normal		normal		normal		normal		normal
201	9	C	39	15	female	None	None	100	None	20109339	1		201093	201	9	C	39	Day	20100053110023	08	no				6/6	6/6		08	none		none		08	normal		normal		normal		normal		normal		normal		normal		normal
204	4	B	1	10	female	Low/Mid Secondary	Higher Secondary	203	Higher Secondary	20404201	1		204042	204	4	B	1	Day	20100033150025	09	no				6/6	6/6		9	none		none		09	normal		normal		normal		normal		normal		normal		normal		normal
204	4	B	2	10	female	Higher Secondary	Tertiary	204	Tertiary	20404202	1		204042	204	4	B	2	Day	20100033150026	09	no				6/18	6/12		09	none		none		09	normal		normal		normal		normal		normal		normal		normal		normal
204	4	B	3	9	female	Primary	Primary	205	Primary	20404203	1		204042	204	4	B	3	Day	20100264150050	09	no				6/6	6/6		09	none		none		09	normal		normal		normal		normal		normal		normal		normal		normal
204	4	B	4	9	female	Primary	Higher Secondary	206	Higher Secondary	20404204	1		204042	204	4	B	4	Day	20100033150027	09	no				6/6	6/6		09	none		none		09	normal		normal		normal		normal		normal		normal		normal		normal
204	4	B	5	10	female	Higher Secondary	Higher Secondary	207	Higher Secondary	20404205	1		204042	204	4	B	5	Day	20100033150028	09	no				6/6	6/6		09	none		none		09	normal		normal		normal		normal		normal		normal		normal		normal
204	4	B	6	11	female	Primary	Primary	208	Primary	20404206	1		204042	204	4	B	6	Day	20100033150029	09	no				6/6	6/6		09	none		none		09	normal		normal		normal		normal		normal		normal		normal		normal
204	4	B	7	10	female	None	None	209	None	20404207	1		204042	204	4	B	7	Day	20100033150030	09	no				6/6	6/6		09	none		none		09	normal		normal		normal		normal		normal		normal		normal		normal
204	4	B	8	9	female	Higher Secondary	Higher Secondary	210	Higher Secondary	20404208	1		204042	204	4	B	8	Day	20100124150043	09	no				6/6	6/6		09	none		none		09	normal		normal		normal		normal		normal		normal		normal		normal
204	4	B	9	9	female	Higher Secondary	Higher Secondary	211	Higher Secondary	20404209	1		204042	204	4	B	9	Day	20100033150032	09	no				6/6	6/6		09	none		none		09	normal		normal		normal		normal		normal		normal		normal		normal
204	4	B	10	9	female	Low/Mid Secondary	Low/Mid Secondary	212	Low/Mid Secondary	20404210	1		204042	204	4	B	10	Day	20100033150034	09	no				6/6	6/6		09	none		none		09	normal		normal		normal		normal		normal		normal		normal		normal
204	4	B	11	9	female	None	None	213	None	20404211	1		204042	204	4	B	11	Day	20400021150002	9	no				6/6	6/6		09	none		none		09	normal		normal		normal		normal		normal		normal		normal		normal
204	4	B	12	11	female	None	None	214	None	20404212	1		204042	204	4	B	12	Day	20100033140015	09	no				6/6	6/6		09	none		none		09	normal		normal		normal		normal	0	normal		normal		normal		normal
204	4	B	13	11	female	None	Primary	215	Primary	20404213	1		204042	204	4	B	13	Day	20100033140065	09	no				6/6	6/6		09	none		none		09	normal		normal		normal		normal		normal		normal		normal		normal
204	4	B	14	10	female	Higher Secondary	Tertiary	216	Tertiary	20404214	1		204042	204	4	B	14	Day	20100033150037	09	no				6/6	6/6		09	none		none		09	normal		normal		normal		normal		normal		normal		normal		normal
204	4	B	15	10	female	Low/Mid Secondary	None	217	Low/Mid Secondary	20404215	1		204042	204	4	B	15	Day	20100025150013	09	no				6/6	6/6		09	none		none		09	normal		normal		normal		normal		normal		normal		normal		normal
204	4	B	16	10	female	None	Higher Secondary	218	Higher Secondary	20404216	1		204042	204	4	B	16	Day	20100023140013	09	no				6/6	6/6		09	none		none		09	normal		normal		normal		normal		normal		normal		normal		normal
204	4	B	17	9	female	Tertiary	Tertiary	219	Tertiary	20404217	1		204042	204	4	B	17	Day	20100264150083	09	no				6/6	6/6		09	none		none		09	normal		normal		normal		normal		normal		normal		normal		normal
204	4	B	18	10	male	Tertiary	Tertiary	220	Tertiary	20404218	1		204042	204	4	B	18	Day	20100022150002	09	no				6/6	6/6		09	none		none		09	normal		normal		normal		normal		normal		normal		normal		normal
204	4	B	19	11	male	None	None	221	None	20404219	1		204042	204	4	B	19	Day	20100033140013	09	no				6/6	6/6		09	none		none		09	normal		normal		normal		normal		normal		normal		normal		normal
204	4	B	20	10	male	None	Primary	222	Primary	20404220	1		204042	204	4	B	20	Day	20100022150039	09	no				6/6	6/6		09	none		none		09	normal		normal		normal		normal		normal		normal		normal		normal
204	4	B	21	11	male	Primary	Primary	223	Primary	20404221	1		204042	204	4	B	21	Day	20100033150038	09	no				6/6	6/6		09	none		none		09	normal		normal		normal		normal		normal		normal		normal		normal
204	4	B	22	10	male	Low/Mid Secondary	Low/Mid Secondary	224	Low/Mid Secondary	20404222	1		204042	204	4	B	22	Day	20100033150039	09	no				6/6	6/6		09	none		none		09	normal		normal		normal		normal		normal		normal		normal		normal
204	4	B	23	10	male	Low/Mid Secondary	Low/Mid Secondary	225	Low/Mid Secondary	20404223	1		204042	204	4	B	23	Day	20100033150041	09	no				6/6	6/6		09	none		none		09	normal		normal		normal		normal		normal		normal		normal		normal
204	4	B	24	13	male	Primary	Primary	226	Primary	20404224	1		204042	204	4	B	24	Day	20100033130007	09	no				6/6	6/6		09	none		none		9	normal		normal		normal		normal		normal		normal		normal		normal
204	4	B	25	12	male	None	None	227	None	20404225	1		204042	204	4	B	25	Day	20100033140011	9	no				6/6	6/6		09	none		none		09	normal		normal		normal		normal		normal		normal		normal		normal
204	4	B	26	12	male	None	Primary	228	Primary	20404226	1		204042	204	4	B	26	Day	20100033140049	09	no				6/6	6/6		09	none		none		09	normal		normal		normal		normal		normal		normal		normal		normal
204	4	B	27	10	male	None	Primary	229	Primary	20404227	1		204042	204	4	B	27	Day	20100169150009	09	no				6/6	6/6		09	none		none		09	normal		normal		normal		normal		normal		normal		normal		normal
204	4	B	28	10	male	None	None	230	None	20404228	1		204042	204	4	B	28	Day	20100033150047	09	no				6/12	6/18		09	none		none		09	normal		normal		normal		normal		normal		normal		normal		normal
204	4	B	29	11	male	Primary	Primary	231	Primary	20404229	1		204042	204	4	B	29	Day	20100033140050	09	no				6/6	6/6		09	none		none		09	normal		normal		normal		normal		normal		normal		normal		normal
204	6	B	1	12	female	Primary	Higher Secondary	233	Higher Secondary	20406201	1		204062	204	6	B	1	Day	20100022140088	09	no				6/18	6/18		09	none		none		09	normal		normal		normal		normal		normal		normal		normal		normal
204	6	B	2	12	female	Primary	Primary	234	Primary	20406202	1		204062	204	6	B	2	Day	20100023130015	09	no				6/6	6/6		09	none		none		09	normal		normal		normal		normal		normal		normal		normal		normal
204	6	B	3	11	female	Higher Secondary	Higher Secondary	235	Higher Secondary	20406203	1		204062	204	6	B	3	Day	20100179130033	09	no				6/6	6/6		09	none		none		09	normal		normal		normal		normal		normal		normal		normal		normal
204	6	B	4	12	female	Primary	Tertiary	236	Tertiary	20406204	1		204062	204	6	B	4	Day	20100023130016	9	no				6/6	6/6		09	none		none		09	normal		normal		normal		normal		normal		normal		normal		normal
204	6	B	5	14	female	None	Primary	237	Primary	20406205	1		204062	204	6	B	5	Day	20100080120017	09	no				6/12	6/12		09	none		none		09	normal		normal		normal		normal		normal		normal		normal		normal
204	6	B	6	11	female	Higher Secondary	Higher Secondary	238	Higher Secondary	20406206	1		204062	204	6	B	6	Day	20100025130022	09	no				6/6	6/6		09	none		none		09	normal		normal		normal		normal		normal		normal		normal		normal
204	6	B	7	13	female	Primary	Primary	239	Primary	20406207	1		204062	204	6	B	7	Day	20100033120005	09	no				6/6	6/6		09	none		none		09	normal		normal		normal		normal		normal		normal		normal		normal
204	6	B	8	12	female	Higher Secondary	Primary	240	Higher Secondary	20406208	1		204062	204	6	B	8	Day	20100124130025	09	no				6/6	6/6		09	none		none		09	normal		normal		normal		normal		normal		normal		normal		normal
204	6	B	9	13	female	None	Higher Secondary	241	Higher Secondary	20406209	1		204062	204	6	B	9	Day	20100124110016	09	no				6/6	6/6		9	none		none		09	normal		normal		normal		normal		normal		normal		normal		normal
204	6	B	10	12	female	None	None	242	None	20406210	1		204062	204	6	B	10	Day	20100033140003	09	no				6/6	6/6		09	none		none		09	normal		normal		normal		normal		normal		normal		normal		normal
204	6	B	11	12	female	Higher Secondary	Higher Secondary	243	Higher Secondary	20406211	1		204062	204	6	B	11	Day	20100022130073	09	no				6/36	6/36		09	none		none		09	normal		normal		normal		normal		normal		normal		normal		normal
204	6	B	12	12	female	Primary	Primary	244	Primary	20406212	1		204062	204	6	B	12	Day	20100458130009	09	no				6/6	6/6		09	none		none		09	normal		normal		normal		normal		normal		normal		normal		normal
204	6	B	13	12	female	None	None	245	None	20406213	1		204062	204	6	B	13	Day	20100033130021	09	no				6/6	6/6		09	none		none		09	normal		normal		normal		normal		normal		normal		normal		normal
204	6	B	14	11	female	None	None	246	None	20406214	1		204062	204	6	B	14	Day	20100023130061	09	no				6/6	6/6		09	none		none		09	normal		normal		normal		normal		normal		normal		normal		normal
204	6	B	15	13	male	Higher Secondary	Higher Secondary	247	Higher Secondary	20406215	1		204062	204	6	B	15	Day	20100025110028	09	no				6/6	6/6		09	none		none		09	normal		normal		normal		normal		normal		normal		normal		normal
204	6	B	16	14	male	Primary	Primary	249	Primary	20406216	1		204062	204	6	B	16	Day	20100023120026	09	no				6/6	6/6		09	none		none		09	normal		normal		normal		normal		normal		normal		normal		normal
204	6	B	17	13	male	None	Primary	250	Primary	20406217	1		204062	204	6	B	17	Day	20100033120023	09	no				6/6	6/6		09	none		none		09	normal		normal		normal		normal		normal		normal		normal		normal
204	6	B	18	12	male	None	Higher Secondary	251	Higher Secondary	20406218	1		204062	204	6	B	18	Day	20100063130002	09	no				6/18	6/12		09	none		none		09	normal		normal		normal		normal		normal		normal		normal		normal
204	6	B	19	12	male	Low/Mid Secondary	Higher Secondary	252	Higher Secondary	20406219	1		204062	204	6	B	19	Day	20100025130057	09	no				6/6	6/6		09	none		none		09	normal		normal		normal		normal		normal		normal		normal		normal
204	6	B	20	12	male	Primary	Primary	253	Primary	20406220	1		204062	204	6	B	20	Day	20100082110312	09	no				6/6	6/6		09	none		none		09	normal		normal		normal		normal		normal		normal		normal		normal
204	6	B	21	12	male	Primary	Low/Mid Secondary	254	Low/Mid Secondary	20406221	1		204062	204	6	B	21	Day	20100030130047	09	no				6/6	6/6		09	none		none		09	normal		normal		normal		normal		normal		normal		normal		normal
204	6	B	22	14	male	Primary	Primary	248	Primary	20406222	1		204062	204	6	B	22	Day	20100033110166	09	no				6/6	6/6		09	none		none		09	normal		normal		normal		normal		normal		normal		normal		normal
206	6	B	1	13	male	None	Primary	306	Primary	20606201	1		206062	206	6	B	1	Day	20106020130097	8	no				6/6	6/6		8	none		none		8	normal		normal		normal		normal		normal		normal		normal		normal
206	6	B	2	13	male	None	None	307	None	20606202	1		206062	206	6	B	2	Day	20400081120042	8	no				6/6	6/6		8	none		none		8	normal		normal		normal		normal		normal		normal		normal		normal
206	6	B	3	14	female	None	Higher Secondary	308	Higher Secondary	20606203	1		206062	206	6	B	3	Day	20100030111088	8	no				6/6	6/6		8	none		none		8	normal		normal		normal		normal		normal		normal		normal		normal
206	6	B	4	11	female	Higher Secondary	Higher Secondary	309	Higher Secondary	20606204	1		206062	206	6	B	4	Day	20200003130038	8	no				6/6	6/6		8	none		none		8	normal		normal		normal		normal		normal		normal		normal		normal
206	6	B	5	14	male	None	None	310	None	20606205	1		206062	206	6	B	5	Day	20200030130004	8	no				6/6	6/6		8	none		none		8	normal		normal		normal		normal		normal		normal		normal		normal
206	6	B	6	11	male	Higher Secondary	Tertiary	311	Tertiary	20606206	1		206062	206	6	B	6	Day	20200010130020	8	no				6/18	6/24		8	none		none		8	normal		normal		normal		normal		normal		normal		normal		normal
206	6	B	7	13	female	None	Higher Secondary	312	Higher Secondary	20606207	1		206062	206	6	B	7	Day	20100030120036	8	no				6/6	6/6		8	none		none		8	normal		normal		normal		normal		normal		normal		normal		normal
206	6	B	8	13	female	Low/Mid Secondary	Low/Mid Secondary	313	Low/Mid Secondary	20606208	1		206062	206	6	B	8	Day	20100030130053	8	no				6/6	6/6		8	none		none		8	normal		normal		normal		normal		normal		normal		normal		normal
206	6	B	9	12	female	Low/Mid Secondary	Primary	314	Low/Mid Secondary	20606209	1		206062	206	6	B	9	Day	20100022130017	8	no				6/6	6/6		8	none		none		8	normal		normal		normal		normal		normal		normal		normal		normal
206	6	B	10	13	female	Primary	Primary	315	Primary	20606210	1		206062	206	6	B	10	Day	20200030130041	8	no				6/6	6/6		8	none		none		8	normal		normal		normal		normal		normal		normal		normal		normal
206	6	B	11	12	female	Primary	Primary	316	Primary	20606211	1		206062	206	6	B	11	Day	20100030130056	8	no				6/6	6/6		8	none		none		8	normal		normal		normal		normal		normal		normal		normal		normal
206	6	B	12	12	female	Primary	Higher Secondary	317	Higher Secondary	20606212	1		206062	206	6	B	12	Day	20100030130058	8	no				6/6	6/6		8	none		none		8	normal		normal		normal		normal		normal		normal		normal		normal
206	6	B	13	12	female	Low/Mid Secondary	Higher Secondary	318	Higher Secondary	20606213	1		206062	206	6	B	13	Day	20100030110074	8	no				6/6	6/6		8	none		none		8	normal		normal		normal		normal		normal		normal		normal		normal
206	6	B	14	12	female	None	Primary	319	Primary	20606214	1		206062	206	6	B	14	Day	20100030130059	8	no				6/6	6/6		8	none		none		8	normal		normal		normal		normal		normal		normal		normal		normal
206	6	B	15	11	female	Primary	Higher Secondary	320	Higher Secondary	20606215	1		206062	206	6	B	15	Day	20200003130031	8	yes	6/12	6/12		6/36	6/24		8	none		none		8	normal		normal		normal		normal		normal		normal		normal		normal
206	6	B	16	14	male	None	Primary	321	Primary	20606216	1		206062	206	6	B	16	Day	20100031200600	8	no				6/6	6/6		8	none		none		8	normal		normal		normal		normal		normal		normal		normal		normal
206	6	B	17	12	female	None	Primary	322	Primary	20606217	1		206062	206	6	B	17	Day	20100030130022	8	no				6/6	6/6		8	none		none		8	normal		normal		normal		normal		normal		normal		normal		normal
206	6	B	18	12	female	Primary	None	323	Primary	20606218	1		206062	206	6	B	18	Day	20100030130023	8	no				6/12	6/12		8	none		none		8	normal		normal		normal		normal		normal		normal		normal		normal
206	6	B	19	13	female	Higher Secondary	Tertiary	324	Tertiary	20606219	1		206062	206	6	B	19	Boarder	20200003130034	8	yes	6/12	6/6		6/18	6/18		8	none		none		8	normal		normal		normal		normal		normal		normal		normal		normal
206	6	B	20	13	male	Higher Secondary	Low/Mid Secondary	325	Higher Secondary	20606220	1		206062	206	6	B	20	Day	20100030120066	8	no				6/18	6/24		8	none		none		8	normal		normal		normal		normal		normal		normal		normal		normal
206	6	B	21	12	female	None	None	326	None	20606221	1		206062	206	6	B	21	Day	20100030130061	8	no				6/6	6/6		8	none		none		8	normal		normal		normal		normal		normal		normal		normal		normal
206	6	B	22	12	female	Primary	None	327	Primary	20606222	1		206062	206	6	B	22	Day	20100051130014	8	no				6/6	6/6		8	none		none		8	normal		normal		normal		normal		normal		normal		normal		normal
206	6	B	23	13	male	Primary	None	328	Primary	20606223	1		206062	206	6	B	23	Day	20400038130007	8	no				6/6	6/6		8	none		none		8	normal		normal		normal		normal		normal		normal		normal		normal
206	6	B	24	13	female	Low/Mid Secondary	Higher Secondary	329	Higher Secondary	20606224	1		206062	206	6	B	24	Day	20100030130027	8	no				6/6	6/6		8	none		none		8	normal		normal		normal		normal	0	normal		normal		normal		normal
206	6	B	25	13	female	None	Low/Mid Secondary	330	Low/Mid Secondary	20606225	1		206062	206	6	B	25	Day	20100030130064	8	no				6/6	6/6		8	none		none		8	normal		normal		normal		normal		normal		normal		normal		normal
206	6	B	26	14	female	None	Primary	344	Primary	20606226	1		206062	206	6	B	26	Day	20100030111128	8	no				6/6	6/6		8	none		none		8	normal		normal		normal		normal		normal		normal		normal		normal
206	6	B	27	13	female	None	Primary	345	Primary	20606227	1		206062	206	6	B	27	Day	20100030130006	8	no				6/6	6/6		8	none		none		8	normal		normal		normal		normal		normal		normal		normal		normal
206	6	B	28	12	female	Low/Mid Secondary	Higher Secondary	346	Higher Secondary	20606228	1		206062	206	6	B	28	Day	20200018130095	8	no				6/18	6/12		8	none		none		8	normal		normal		normal		normal		normal		normal		normal		normal
206	6	B	29	13	female	None	None	347	None	20606229	1		206062	206	6	B	29	Day	20100263120017	8	no				6/6	6/6		8	none		none		8	normal		normal		normal		normal		normal		normal		normal		normal
206	6	B	30	13	female	None	None	348	None	20606230	1		206062	206	6	B	30	Day	20400033130006	8	no				6/6	6/6		8	none		none		8	normal		normal		normal		normal		normal		normal		normal		normal
206	6	B	31	13	female	Low/Mid Secondary	None	349	Low/Mid Secondary	20606231	1		206062	206	6	B	31	Day	20100030130015	8	no				6/6	6/6		8	none		none		8	normal		normal		normal		normal		normal		normal		normal		normal
206	6	B	32	13	male	Primary	Higher Secondary	350	Higher Secondary	20606232	1		206062	206	6	B	32	Day	20100030111178	8	no				6/6	6/6		8	none		none		8	normal		normal		normal		normal		normal		normal		normal		normal
206	6	B	33	12	male	None	Higher Secondary	351	Higher Secondary	20606233	1		206062	206	6	B	33	Day	20100030130018	8	no				6/6	6/6		8	none		none		8	normal		normal		normal		normal		normal		normal		normal		normal
206	6	B	34	11	female	None	None	352	None	20606234	1		206062	206	6	B	34	Day	20100030130037	8	no				6/6	6/6		8	none		none		8	normal		normal		normal		normal		normal		normal		normal		normal
206	6	B	35	12	female	None	None	353	None	20606235	1		206062	206	6	B	35	Day	20100030130069	8	no				6/6	6/6		8	none		none		8	normal		normal		normal		normal		normal		normal		normal		normal
206	6	B	36	13	female	Primary	Primary	354	Primary	20606236	1		206062	206	6	B	36	Day	20200003130024	8	no				6/24	6/24		8	none		none		8	normal		normal		normal		normal		normal		normal		normal		normal
206	6	B	37	13	female	None	Primary	355	Primary	20606237	1		206062	206	6	B	37	Day	20100030120097	8	no				6/6	6/6		8	none		none		8	normal		normal		normal		normal		normal		normal		normal		normal
206	6	B	38	12	female	Low/Mid Secondary	None	356	Low/Mid Secondary	20606238	1		206062	206	6	B	38	Day	20100080130072	8	no				6/6	6/6		8	none		none		8	normal		normal		normal		normal		normal		normal		normal		normal
207	4	B	1	13	male	None	Primary	101	Primary	20704201	1		207042	207	4	B	1	Day	20100022140045	09	no				6/6	6/6		09	none		none		09	normal		normal		normal		normal		normal		normal		normal		normal
207	4	B	2	10	male	None	Primary	102	Primary	20704202	1		207042	207	4	B	2	Day	20100040150026	09	no				6/6	6/6		09	none		none		09	normal		normal		normal		normal		normal		normal		normal		normal
207	4	B	3	11	male	None	None	103	None	20704203	1		207042	207	4	B	3	Day	20100022150034	09	no				6/6	6/6		09	none		none		09	normal		normal		normal		normal		normal		normal		normal		normal
207	4	B	4	10	male	None	None	104	None	20704204	1		207042	207	4	B	4	Day	20100022150055	09	no				6/6	6/6		09	none		none		09	normal		normal		normal		normal	0	normal		normal		normal		normal
207	4	B	5	9	male	None	Low/Mid Secondary	105	Low/Mid Secondary	20704205	1		207042	207	4	B	5	Day	20100022150048	09	no				6/6	6/6		09	none		none		09	normal		normal		normal		normal		normal		normal		normal		normal
207	4	B	6	10	male	Low/Mid Secondary	Primary	106	Low/Mid Secondary	20704206	1		207042	207	4	B	6	Day	20100023140023	09	no				6/6	6/6		09	none		none		09	normal		normal		normal		normal		normal		normal		normal		normal
207	4	B	7	10	male	Low/Mid Secondary	Primary	107	Low/Mid Secondary	20704207	1		207042	207	4	B	7	Day	20100022150044	09	no				6/6	6/6		09	none		none		09	normal		normal		normal		normal		normal		normal		normal		normal
207	4	B	8	12	male	Primary	Primary	108	Primary	20704208	1		207042	207	4	B	8	Day	20100022150060	09	no				6/60	6/12		09	none		none		09	normal		normal		normal		normal		normal		normal		normal		normal
207	4	B	9	11	male	None	None	109	None	20704209	1		207042	207	4	B	9	Day	20100022150035	09	no				6/6	6/6		09	none		none		09	normal		normal		abnormal	VKC	abnormal	VKC	normal		normal		normal		normal
207	4	B	10	10	male	Primary	Primary	110	Primary	20704210	1		207042	207	4	B	10	Day	20100596150008	09	no				6/6	6/6		09	none		none		09	normal		normal		normal		normal		normal		normal		normal		normal
207	4	B	11	11	male	None	None	111	None	20704211	1		207042	207	4	B	11	Day	20100033150044	09	no				6/6	6/9		09	none		none		09	normal		normal		normal		normal		normal		normal		normal		normal
207	4	B	12	11	male	None	None	112	None	20704212	1		207042	207	4	B	12	Day	20100022150059	09	no				6/6	6/6		09	none		none		09	normal		normal		normal		normal		normal		normal		normal		normal
207	4	B	13	10	male	None	None	113	None	20704213	1		207042	207	4	B	13	Day	20100022150038	09	no				6/6	6/6		09	none		none		09	normal		normal		normal		normal		normal		normal		normal		normal
207	4	B	14	11	male	None	None	114	None	20704214	1		207042	207	4	B	14	Day	20100022140060	09	no				6/6	6/6		09	none		none		09	normal		normal		normal		normal		normal		normal		normal		normal
207	4	B	15	10	female	Higher Secondary	Higher Secondary	115	Higher Secondary	20704215	1		207042	207	4	B	15	Day	20100022150052	09	no				6/6	6/6		09	none		none		09	normal		normal		normal		normal		normal		normal		normal		normal
207	4	B	16	11	female	Primary	Primary	116	Primary	20704216	1		207042	207	4	B	16	Day	20100022140024	09	no				6/6	6/6		09	none		none		09	normal		normal		normal		normal		normal		normal		normal		normal
207	4	B	17	9	female	Higher Secondary	Tertiary	117	Tertiary	20704217	1		207042	207	4	B	17	Day	20100022150028	09	no				6/6	6/6		09	none		none		09	normal		normal		normal		normal		normal		normal		normal		normal
207	4	B	18	11	female	Higher Secondary	Higher Secondary	118	Higher Secondary	20704218	1		207042	207	4	B	18	Day	20100124140049	09	yes	6/6	6/6		6/12	6/18		09	none		none		09	normal		normal		normal		normal		normal		normal		normal		normal
207	4	B	19	9	female	Higher Secondary	Higher Secondary	119	Higher Secondary	20704219	1		207042	207	4	B	19	Day	20100022150043	09	no				6/6	6/6		09	none		none		09	normal		normal		normal		normal		normal		normal		normal		normal
207	4	B	20	10	female	None	None	120	None	20704220	1		207042	207	4	B	20	Day	20100022150053	09	no				6/12	6/9		09	none		none		09	normal		normal		normal		normal		normal		normal		normal		normal
207	4	B	21	11	female	None	None	121	None	20704221	1		207042	207	4	B	21	Day	20100022140071	09	no				6/6	6/6		09	none		none		09	normal		normal		normal		normal		normal		normal		normal		normal
207	4	B	22	11	female	None	None	122	None	20704222	1		207042	207	4	B	22	Day	20100022150050	09	no				6/6	6/6		09	none		none		09	normal		normal		normal		normal		normal		normal		normal		normal
207	4	B	23	10	female	Higher Secondary	Low/Mid Secondary	123	Higher Secondary	20704223	1		207042	207	4	B	23	Day	20100022150057	09	no				6/6	6/6		09	none		none		09	normal		normal		normal		normal		normal		normal		normal		normal
207	4	B	24	10	female	Low/Mid Secondary	Higher Secondary	124	Higher Secondary	20704224	1		207042	207	4	B	24	Day	20100022140072	09	no				6/6	6/6		09	none		none		09	normal		normal		normal		normal		normal		normal		normal		normal
207	4	B	25	11	female	None	None	125	None	20704225	1		207042	207	4	B	25	Day	20100022150046	09	no				6/6	6/6		09	none		none		09	normal		normal		normal		normal		normal		normal		normal		normal
207	4	B	26	11	female	Low/Mid Secondary	Low/Mid Secondary	126	Low/Mid Secondary	20704226	1		207042	207	4	B	26	Day	20100022150054	09	no				6/6	6/6		09	none		none		09	normal		normal		normal		normal		normal		normal		normal		normal
207	5	B	1	12	male	None	None	165	None	20705201	1		207052	207	5	B	1	Day	20100022140043	09	no				6/6	6/6		09	none		none		09	normal		normal		normal		normal		normal		normal		normal		normal
207	5	B	2	11	male	Low/Mid Secondary	Low/Mid Secondary	166	Low/Mid Secondary	20705202	1		207052	207	5	B	2	Day	20100056140001	09	no				6/6	6/6		09	none		none		09	normal		normal		normal		normal		normal		normal		normal		normal
207	5	B	3	11	male	Low/Mid Secondary	Higher Secondary	167	Higher Secondary	20705203	1		207052	207	5	B	3	Day	20100022140044	09	no				6/6	6/6		09	none		none		09	normal		normal		normal		normal		normal		normal		normal		normal
207	5	B	4	14	male	None	Primary	168	Primary	20705204	1		207052	207	5	B	4	Day	20100022120042	09	no				6/6	6/6		09	none		none		09	normal		normal		normal		normal		normal		normal		normal		normal
207	5	B	5	16	male	None	None	169	None	20705205	1		207052	207	5	B	5	Day	20100022110008	09	no				6/18	6/18		09	none		none		09	normal		normal		normal		normal		normal		normal		normal		normal
207	5	B	6	13	male	None	Primary	170	Primary	20705206	1		207052	207	5	B	6	Day	20100022130044	09	no				6/6	6/6		09	none		none		09	normal		normal		normal		normal		normal		normal		normal		normal
207	5	B	7	12	male	None	Primary	171	Primary	20705207	1		207052	207	5	B	7	Day	20100022130005	09	no				6/6	6/6		09	none		none		09	normal		normal		normal		normal		normal		normal		normal		normal
207	5	B	8	11	male	Low/Mid Secondary	None	172	Low/Mid Secondary	20705208	1		207052	207	5	B	8	Day	20100022140050	09	no				6/6	6/6		09	none		none		09	normal		normal		normal		normal		normal		normal		normal		normal
207	5	B	9	10	male	Higher Secondary	Primary	173	Higher Secondary	20705209	1		207052	207	5	B	9	Day	20100033140038	09	no				6/6	6/6		09	none		none		09	normal		normal		normal		normal		normal		normal		normal		normal
207	5	B	10	11	male	Primary	Higher Secondary	174	Higher Secondary	20705210	1		207052	207	5	B	10	Day	20100253140001	09	no				6/6	6/6		09	none		none		09	normal		normal		normal		normal		normal		normal		normal		normal
207	5	B	11	10	male	None	Primary	175	Primary	20705211	1		207052	207	5	B	11	Day	20100022140047	09	no				6/6	6/6		09	none		none		09	normal		normal		normal		normal		normal		normal		normal		normal
207	5	B	12	10	male	Primary	Higher Secondary	176	Higher Secondary	20705212	1		207052	207	5	B	12	Day	20100263140038	09	no				6/6	6/6		09	none		none		09	normal		normal		normal		normal		normal		normal		normal		normal
207	5	B	13	12	male	Higher Secondary	Higher Secondary	177	Higher Secondary	20705213	1		207052	207	5	B	13	Day	20100022140051	09	no				6/6	6/6		09	none		none		09	normal		normal		normal		normal		normal		normal		normal		normal
207	5	B	14	11	male	Higher Secondary	Higher Secondary	178	Higher Secondary	20705214	1		207052	207	5	B	14	Day	20100022140053	09	no				6/6	6/6		09	none		none		09	normal		normal		normal		normal		normal		normal		normal		normal
207	5	B	15	11	male	Higher Secondary	Higher Secondary	179	Higher Secondary	20705215	1		207052	207	5	B	15	Day	20100022140007	09	no				6/6	6/6		09	none		none		09	normal		normal		normal		normal		normal		normal		normal		normal
207	5	B	16	11	male	Higher Secondary	Higher Secondary	180	Higher Secondary	20705216	1		207052	207	5	B	16	Day	20100022140056	09	no				6/6	6/6		09	none		none		09	normal		normal		normal		normal		normal		normal		normal		normal
207	5	B	17	10	male	Low/Mid Secondary	Higher Secondary	181	Higher Secondary	20705217	1		207052	207	5	B	17	Day	20100457140017	09	no				6/6	6/6		09	none		none		09	normal		normal		normal		normal		normal		normal		normal		normal
207	5	B	18	11	male	Tertiary	Low/Mid Secondary	182	Tertiary	20705218	1		207052	207	5	B	18	Day	20100022149958	09	no				6/6	6/6		09	none		none		09	normal		normal		normal		normal		normal		normal		normal		normal
207	5	B	19	11	male	Primary	Primary	183	Primary	20705219	1		207052	207	5	B	19	Day	20100022140057	09	no				6/6	6/6		09	none		none		09	normal		normal		normal		normal		normal		normal		normal		normal
207	5	B	20	10	female	Higher Secondary	Tertiary	184	Tertiary	20705220	1		207052	207	5	B	20	Day	20100022140063	09	no				6/6	6/6		09	none		none		09	normal		normal		normal		normal		normal		normal		normal		normal
207	5	B	21	13	female	None	None	185	None	20705221	1		207052	207	5	B	21	Day	20100022130038	09	no				6/6	6/6		09	none		none		09	normal		normal		normal		normal		normal		normal		normal		normal
207	5	B	22	11	female	None	Primary	186	Primary	20705222	1		207052	207	5	B	22	Day	20100022140064	09	no				6/6	6/6		09	none		none		09	normal		normal		normal		normal		normal		normal		normal		normal
207	5	B	23	12	female	None	None	187	None	20705223	1		207052	207	5	B	23	Day	20100022140067	09	no				6/6	6/6		09	none		none		09	normal		normal		normal		normal		normal		normal		normal		normal
207	5	B	24	11	female	Higher Secondary	Primary	188	Higher Secondary	20705224	1		207052	207	5	B	24	Day	20100022140066	09	no				6/6	6/6		09	none		none		09	normal		normal		normal		normal		normal		normal		normal		normal
207	5	B	25	10	female	Low/Mid Secondary	Higher Secondary	189	Higher Secondary	20705225	1		207052	207	5	B	25	Day	20100022140068	09	no				6/6	6/6		09	none		none		09	normal		normal		normal		normal		normal		normal		normal		normal
207	5	B	26	10	female	Low/Mid Secondary	Low/Mid Secondary	190	Low/Mid Secondary	20705226	1		207052	207	5	B	26	Day	20100022140080	09	no				6/6	6/6		09	none		none		09	normal		normal		normal		normal		normal		normal		normal		normal
207	5	B	27	13	female	None	None	191	None	20705227	1		207052	207	5	B	27	Day	20100053140015	09	no				6/6	6/6		09	none		none		09	normal		normal		normal		normal		normal		normal		normal		normal
207	5	B	28	11	female	None	None	192	None	20705228	1		207052	207	5	B	28	Day	20100022130035	09	no				6/6	6/6		09	none		none		09	normal		normal		normal		normal		normal		normal		normal		normal
207	5	B	29	12	female	None	None	193	None	20705229	1		207052	207	5	B	29	Day	20100053130010	09	no				6/6	6/6		09	none		none		09	normal		normal		normal		normal		normal		normal		normal		normal
207	5	B	30	11	female	None	None	194	None	20705230	1		207052	207	5	B	30	Day	20100022140070	09	no				6/6	6/6		09	none		none		09	normal		normal		normal		normal		normal		normal		normal		normal
207	5	B	31	11	female	None	None	195	None	20705231	1		207052	207	5	B	31	Day	20100022140069	09	no				6/6	6/6		09	none		none		09	normal		normal		normal		normal		normal		normal		normal		normal
207	5	B	32	14	female	None	Low/Mid Secondary	196	Low/Mid Secondary	20705232	1		207052	207	5	B	32	Day	20100022111101	09	no				6/6	6/6		09	none		none		09	normal		normal		normal		normal		normal		normal		normal		normal
207	5	B	33	11	female	None	Low/Mid Secondary	197	Low/Mid Secondary	20705233	1		207052	207	5	B	33	Day	20100022140015	09	no				6/6	6/6		09	none		none		9	normal		normal		normal		normal		normal		normal		normal		normal
207	5	B	34	10	female	Low/Mid Secondary	Low/Mid Secondary	198	Low/Mid Secondary	20705234	1		207052	207	5	B	34	Day	20100025140022	09	no				6/6	6/6		09	none		none		09	normal		normal		normal		normal		normal		normal		normal		normal
207	5	B	35	12	female	None	None	199	None	20705235	1		207052	207	5	B	35	Day	20100022130012	09	no				6/6	6/6		09	none		none		09	normal		normal		normal		normal		normal		normal		normal		normal
207	5	B	36	10	female	None	Primary	200	Primary	20705236	1		207052	207	5	B	36	Day	20100028142007	09	no				6/6	6/6		09	none		none		09	normal		normal		abnormal	Conjunctivitis	abnormal	Conjunctivitis	normal		normal		normal		normal
207	5	B	37	11	female	None	Higher Secondary	201	Higher Secondary	20705237	1		207052	207	5	B	37	Day	20100220140026	09	no				6/6	6/6		09	none		none		09	normal		normal		normal		normal		normal		normal		normal		normal
207	5	B	38	11	female	Low/Mid Secondary	Tertiary	202	Tertiary	20705238	1		207052	207	5	B	38	Day	20100022140078	09	no				6/6	6/6		09	none		none		09	normal		normal		normal		normal		normal		normal		normal		normal
208	9	A	1	20	male	None	None	268	None	20809101	1		208091	208	9	A	1	Boarder	20100052711001	8	no				6/6	6/6		8	none		none		8	normal		normal		normal		normal		normal		normal		normal		normal
208	9	A	2	16	male	None	Low/Mid Secondary	269	Low/Mid Secondary	20809102	1		208091	208	9	A	2	Boarder	20100153120021	8	no				6/6	6/6		8	none		none		8	normal		normal		normal		normal		normal		normal		normal		normal
208	9	A	3	15	male	None	Primary	270	Primary	20809103	1		208091	208	9	A	3	Boarder	20100081110136	8	no				6/6	6/6		8	none		none		8	normal		normal		normal		normal		normal		normal		normal		normal
208	9	A	4	16	male	Primary	Primary	271	Primary	20809104	1		208091	208	9	A	4	Boarder	20400026110002	8	no				6/6	6/6		8	none		none		8	normal		normal		normal		normal		normal		normal		normal		normal
208	9	A	5	16	male	None	None	272	None	20809105	1		208091	208	9	A	5	Boarder	20100036110006	8	no				6/6	6/6		8	none		none		8	normal		normal		normal		normal		normal		normal		normal		normal
208	9	A	6	17	male	None	Low/Mid Secondary	273	Low/Mid Secondary	20809106	1		208091	208	9	A	6	Boarder	20100176110224	8	no				6/6	6/6		8	none		none		8	normal		normal		normal		normal		normal		normal		normal		normal
208	9	A	7	17	male	None	Primary	274	Primary	20809107	1		208091	208	9	A	7	Boarder	20100036110041	8	no				6/6	6/6		8	none		none		8	normal		normal		normal		normal		normal		normal		normal		normal
208	9	A	8	15	male	None	None	275	None	20809108	1		208091	208	9	A	8	Boarder	20100028110034	8	no				6/36	6/24		8	none		none		8	normal		normal		normal		normal		normal		normal		normal		normal
208	9	A	9	16	male	Primary	None	276	Primary	20809109	1		208091	208	9	A	9	Boarder	20100023150099	8	no				6/6	6/6		8	none		none		8	normal		normal		normal		normal		normal		normal		normal		normal
208	9	A	10	17	male	None	None	277	None	20809110	1		208091	208	9	A	10	Boarder	20100037110026	8	no				6/6	6/6		8	none		none		8	normal		normal		normal		normal		normal		normal		normal		normal
208	9	A	11	20	male	None	None	278	None	20809111	1		208091	208	9	A	11	Boarder	20100506110068	8	no				6/6	6/6		8	none		none		8	normal		normal		normal		normal		normal		normal		normal		normal
208	9	A	12	17	male	None	None	279	None	20809112	1		208091	208	9	A	12	Boarder	20100036110018	8	no				6/6	6/6		8	none		none		8	normal		normal		normal		normal		normal		normal		normal		normal
208	9	A	13	17	male	None	None	280	None	20809113	1		208091	208	9	A	13	Boarder	20400026110009	8	no				6/6	6/6		8	none		none		8	normal		normal		normal		normal		normal		normal		normal		normal
208	9	A	14	16	male	Primary	None	281	Primary	20809114	1		208091	208	9	A	14	Boarder	20100036110024	8	no				6/6	6/6		8	none		none		8	normal		normal		normal		normal		normal		normal		normal		normal
208	9	A	15	15	male	None	Higher Secondary	282	Higher Secondary	20809115	1		208091	208	9	A	15	Boarder	20100020110063	8	no				6/6	6/6		8	none		none		8	normal		normal		normal		normal		normal		normal		normal		normal
208	9	A	16	17	male	Primary	Low/Mid Secondary	283	Low/Mid Secondary	20809116	1		208091	208	9	A	16	Boarder	20100036110028	8	no				6/6	6/6		8	none		none		8	normal		normal		normal		normal		normal		normal		normal		normal
208	9	A	17	16	male	None	None	284	None	20809117	1		208091	208	9	A	17	Boarder	20100036110031	8	no				6/6	6/6		8	none		none		8	normal		normal		normal		normal		normal		normal		normal		normal
208	9	A	18	14	male	Primary	Higher Secondary	285	Higher Secondary	20809118	1		208091	208	9	A	18	Boarder	20100040110048	8	no				6/6	6/6		8	none		none		8	normal		normal		normal		normal		normal		normal		normal		normal
208	9	A	19	17	female	None	None	286	None	20809119	1		208091	208	9	A	19	Boarder	20100030110131	8	no				6/12	6/12		8	none		none		8	normal		normal		normal		normal		normal		normal		normal		normal
208	9	A	20	16	female	None	None	287	None	20809120	1		208091	208	9	A	20	Boarder	20100067110003	8	no				6/6	6/6		8	none		none		8	normal		normal		normal		normal		normal		normal		normal		normal
208	9	A	21	15	female	None	None	288	None	20809121	1		208091	208	9	A	21	Boarder	20100023110391	8	yes	6/9	6/9		6/24	6/24		8	none		none		8	normal		normal		abnormal	Conjuntivitis	abnormal	Conjunctivitis	normal		normal		normal		normal
208	9	A	22	18	female	None	Low/Mid Secondary	289	Low/Mid Secondary	20809122	1		208091	208	9	A	22	Boarder	20100036110086	8	no				6/24	6/12		8	none		none		8	normal		normal		normal		normal		normal		normal		normal		normal
208	9	A	23	16	female	None	None	290	None	20809123	1		208091	208	9	A	23	Boarder	20100036110008	8	no				6/6	6/6		8	none		none		8	normal		normal		normal		normal		normal		normal		normal		normal
208	9	A	24	20	female	None	None	291	None	20809124	1		208091	208	9	A	24	Boarder	20100051110280	8	no				6/6	6/6		8	none		none		8	normal		normal		normal		normal		normal		normal		normal		normal
208	9	A	25	15	female	None	Primary	292	Primary	20809125	1		208091	208	9	A	25	Boarder	20100028110005	8	no				6/6	6/6		8	none		none		8	normal		normal		normal		normal		normal		normal		normal		normal
208	9	A	26	17	female	None	None	293	None	20809126	1		208091	208	9	A	26	Boarder	20100028110071	8	no				6/6	6/6		8	none		none		8	normal		normal		normal		normal		normal		normal		normal		normal
208	9	A	27	19	female	None	Primary	294	Primary	20809127	1		208091	208	9	A	27	Boarder	20400033110009	8	no				6/6	6/6		8	none		none		8	normal		normal		normal		normal		normal		normal		normal		normal
208	9	A	28	16	female	None	None	295	None	20809128	1		208091	208	9	A	28	Boarder	20100051115012	8	no				6/6	6/6		8	none		none		8	normal		normal		normal		normal		normal		normal		normal		normal
208	9	A	29	16	female	None	Primary	296	Primary	20809129	1		208091	208	9	A	29	Boarder	20100061110044	8	no				6/6	6/6		8	none		none		8	normal		normal		normal		normal		normal		normal		normal		normal
208	9	A	30	16	female	None	Higher Secondary	297	Higher Secondary	20809130	1		208091	208	9	A	30	Boarder	20100042110036	8	no				6/6	6/6		8	none		none		8	normal		normal		normal		normal		normal		normal		normal		normal
208	9	A	31	15	male	None	None	298	None	20809131	1		208091	208	9	A	31	Boarder	20100040110019	8	no				6/6	6/6		8	none		none		8	normal		normal		normal		normal		normal		normal		normal		normal
208	9	A	32	17	female	None	None	299	None	20809132	1		208091	208	9	A	32	Boarder	20100067110023	8	no				6/6	6/6		8	none		none		8	normal		normal		normal		normal		normal		normal		normal		normal
208	9	A	33	19	female	Low/Mid Secondary	None	300	Low/Mid Secondary	20809133	1		208091	208	9	A	33	Boarder	20100042110089	8	no				6/6	6/6		8	none		none		8	normal		normal		normal		normal		normal		normal		normal		normal
208	9	A	34	16	female	Low/Mid Secondary	None	301	Low/Mid Secondary	20809134	1		208091	208	9	A	34	Boarder	20100041611095	8	no				6/6	6/6		8	none		none		8	normal		normal		normal		normal		normal		normal		normal		normal
208	9	A	35	15	female	Low/Mid Secondary	None	302	Low/Mid Secondary	20809135	1		208091	208	9	A	35	Boarder	20100028110016	8	no				6/6	6/6		8	none		none		8	normal		normal		normal		normal		normal		normal		normal		normal
208	9	A	36	16	female	Primary	Primary	303	Primary	20809136	1		208091	208	9	A	36	Day	20100051110038	08	no				6/18	6/12		09	none		none		08	normal		normal		normal		normal		normal		normal		normal		normal
208	9	A	37	17	female	None	Higher Secondary	304	Higher Secondary	20809137	1		208091	208	9	A	37	Boarder	20100031110276	8	yes	6/12	6/12		6/60	6/18		8	none		none		8	normal		normal		normal		normal		normal		normal		normal		normal
208	9	A	38	15	female	Low/Mid Secondary	Higher Secondary	305	Higher Secondary	20809138	1		208091	208	9	A	38	Day	20100179110156	8	no				6/6	6/6		8	none		none		8	normal		normal		normal		normal		normal		normal		normal		normal
209	7	A	1	12	male	None	Low/Mid Secondary	34	Low/Mid Secondary	20907101	1		209071	209	7	A	1	Day	20100025120054	08	yes	6/12	6/12		6/18	6/18		08	none		none		08	normal		normal		normal		normal		normal		normal		normal		normal
209	7	A	2	12	male	None	Low/Mid Secondary	35	Low/Mid Secondary	20907102	1		209071	209	7	A	2	Day	20100025120058	08	no				6/6	6/6		08	none		none		08	normal		normal		normal		normal		normal		normal		normal		normal
209	7	A	3	12	male	Low/Mid Secondary	None	36	Low/Mid Secondary	20907103	1		209071	209	7	A	3	Day	20100025110031	08	no				6/12	6/12			none		none		08	normal		normal		normal		normal		normal		normal		normal		normal
209	7	A	4	13	male	None	Low/Mid Secondary	37	Low/Mid Secondary	20907104	1		209071	209	7	A	4	Day	20100025110031	08	no				6/6	6/6		08	none		none		08	normal		normal		normal		normal		normal		normal		normal		normal
209	7	A	5	16	male	None	None	38	None	20907105	1		209071	209	7	A	5	Day	20100118110073	08	no				6/6	6/6		08	none		none		08	normal		normal		normal		normal		normal		normal		normal		normal
209	7	A	6	13	male	None	None	39	None	20907106	1		209071	209	7	A	6	Day	20100071120015	08	no				6/6	6/6		08	none		none		08	normal		normal		normal		normal		normal		normal		normal		normal
209	7	A	7	12	male	None	None	40	None	20907107	1		209071	209	7	A	7	Day	20100033120027	08	no				6/6	6/6		08	none		none		07	normal		normal		normal		normal		normal		normal		normal		normal
209	7	A	8	12	male	None	None	41	None	20907108	1		209071	209	7	A	8	Day	20100025110065	08	no				6/18	6/36		08	none		none		08	normal		normal		normal		normal		normal		normal		normal		normal
209	7	A	9	15	male	None	Primary	42	Primary	20907109	1		209071	209	7	A	9	Day	20100025110043	08	no				6/6	6/6		08	none		none		08	normal		normal		normal		normal		normal		normal		normal		normal
209	7	A	10	15	male	Primary	Low/Mid Secondary	43	Low/Mid Secondary	20907110	1		209071	209	7	A	10	Day	20100132110017	08	no				6/6	6/6		08	none		none		08	normal		normal		normal		normal		normal		normal		normal		normal
209	7	A	11	12	male	Higher Secondary	Higher Secondary	44	Higher Secondary	20907111	1		209071	209	7	A	11	Day	20100025120031	08	no				6/18	6/18		08	none		none		08	normal		normal		normal		normal		normal		normal		normal		normal
209	7	A	12	13	male	Primary	None	45	Primary	20907112	1		209071	209	7	A	12	Day	20100025120029	08	no				6/6	6/6		08	none		none		08	normal		normal		normal		normal		normal		normal		normal		normal
209	7	A	13	14	male	None	Primary	46	Primary	20907113	1		209071	209	7	A	13	Day	20100025110180	08	no				6/6	6/6		08	none		none		08	normal		normal		normal		normal		normal		normal		normal		normal
209	7	A	14	13	female	None	Primary	47	Primary	20907114	1		209071	209	7	A	14	Day	20100025120051	08	no				6/18	6/18		08	none		none		08	normal		normal		normal		normal		normal		normal		normal		normal
209	7	A	15	12	female	Low/Mid Secondary	Higher Secondary	48	Higher Secondary	20907115	1		209071	209	7	A	15	Day	20100032120029	08	no				6/6	6/6			none		none		08	normal		normal		normal		normal		normal		normal		normal		normal
209	7	A	16	12	female	None	Low/Mid Secondary	49	Low/Mid Secondary	20907116	1		209071	209	7	A	16	Day	20100025120068	08	yes	6/12	6/9		6/12	6/24		08	none		none		08	normal		normal		normal		normal		normal		normal		normal		normal
209	7	A	17	14	female	Higher Secondary	None	50	Higher Secondary	20907117	1		209071	209	7	A	17	Day	20100025110082	08	no				6/6	6/6		08	none		none		08	normal		normal		normal		normal		normal		normal		normal		normal
209	7	A	18	14	female	Low/Mid Secondary	Higher Secondary	51	Higher Secondary	20907118	1		209071	209	7	A	18	Day	20100263110089	08	no				6/6	6/6		08	none		none		08	normal		normal		normal		normal		normal		normal		normal		normal
209	7	A	19	14	female	None	None	52	None	20907119	1		209071	209	7	A	19	Day	20100025120070	08	no				6/6	6/6		8	none		none		08	normal		normal		normal		normal		normal		normal		normal		normal
209	7	A	20	13	female	Low/Mid Secondary	Primary	53	Low/Mid Secondary	20907120	1		209071	209	7	A	20	Day	20100025120010	08	no				6/6	6/6		08	none		none		08	normal		normal		normal		normal		normal		normal		normal		normal
209	7	A	21	12	female	Primary	Higher Secondary	54	Higher Secondary	20907121	1		209071	209	7	A	21	Day	20100005120010	08	no				6/6	6/6		08	none		none		08	normal		normal		normal		normal		normal		normal		normal		normal
209	7	A	22	14	female	None	None	55	None	20907122	1		209071	209	7	A	22	Day	20100005120046	08	no				6/6	6/6		08	none		none		08	normal		normal		abnormal	Conjunctivitis	abnormal	Conjunctivitis	normal		normal		normal		normal
209	7	A	23	13	female	Low/Mid Secondary	None	56	Low/Mid Secondary	20907123	1		209071	209	7	A	23	Day	20100025120063	08	yes	6/9	6/12		6/18	6/18		08	esotropia	30	esotropia	30	08	normal		normal		normal		normal		normal		normal		normal		normal
209	7	A	24	12	female	None	None	57	None	20907124	1		209071	209	7	A	24	Day	20100414110011	08	no				6/6	6/6		08	none		none		08	normal		normal		normal		normal		normal		normal		normal		normal
209	7	A	25	15	female	None	Primary	58	Primary	20907125	1		209071	209	7	A	25	Day	20100124120025	08	no				6/6	6/6		08	none		none		08	normal		normal		normal		normal		normal		normal		normal		normal
209	7	A	26	12	female	None	Higher Secondary	59	Higher Secondary	20907126	1		209071	209	7	A	26	Day	20100025120059	08	no				6/6	6/6		08	none		none		08	normal		normal		normal		normal		normal		normal		normal		normal
209	7	A	27	14	male	None	None	60	None	20907127	1		209071	209	7	A	27	Day	20100262110236	08	yes	6/12	6/12		6/24	6/18		08	none		none		08	normal		normal		normal		normal		normal		normal		normal		normal
209	7	A	28	13	female	Low/Mid Secondary	Higher Secondary	61	Higher Secondary	20907128	1		209071	209	7	A	28	Day	20100025110099	08	no				6/36	6/60		08	none		none		08	normal		normal		normal		normal		normal		normal		normal		normal
211	8	B	1	14	female	None	None	518	None	21108201	1		211082	211	8	B	1	Boarder	20100506110128	9	no				6/6	6/6		9	none		none		9	normal		normal		normal		normal		normal		normal		normal		normal
211	8	B	2	15	female	None	None	519	None	21108202	1		211082	211	8	B	2	Boarder	20100527110036	9	no				6/6	6/6		9	none		none		9	normal		normal		normal		normal		normal		normal		normal		normal
211	8	B	3	16	female	None	None	520	None	21108203	1		211082	211	8	B	3	Boarder	20100527110037	09	no				6/18	6/36		09	none		none		09	normal		normal		normal		normal		normal		normal		normal		normal
211	8	B	4	17	male	None	None	521	None	21108204	1		211082	211	8	B	4	Boarder	20100527140001	9	no				6/6	6/6		9	none		none		9	normal		normal		normal		normal		normal		normal		normal		normal
211	8	B	5	19	female	None	None	522	None	21108205	1		211082	211	8	B	5	Boarder	20100029140017	9	no				6/6	6/6		9	none		none		9	normal		normal		normal		normal		normal		normal		normal		normal
211	8	B	6	15	female	None	None	523	None	21108206	1		211082	211	8	B	6	Day	20100029110014	9	no				6/6	6/6		9	none		none		9	normal		normal		normal		normal		normal		normal		normal		normal
211	8	B	7	17	female	None	None	524	None	21108207	1		211082	211	8	B	7	Boarder	20100039110132	9	no				6/6	6/6		9	none		none		9	normal		normal		normal		normal		normal		normal		normal		normal
211	8	B	8	15	male	None	None	525	None	21108208	1		211082	211	8	B	8	Boarder	20100527110015	9	no				6/6	6/6		9	none		none		9	normal		normal		normal		normal		normal		normal		normal		normal
211	8	B	9	16	female	None	None	526	None	21108209	1		211082	211	8	B	9	Day	20100029110022	9	no				6/6	6/6		9	none		none		9	normal		normal		normal		normal		normal		normal		normal		normal
211	8	B	10	14	female	None	Primary	527	Primary	21108210	1		211082	211	8	B	10	Boarder	20100506110051	9	no				6/6	6/6		9	none		none		9	normal		normal		normal		normal		normal		normal		normal		normal
211	8	B	11	16	male	None	None	528	None	21108211	1		211082	211	8	B	11	Day	20100029110029	9	no				6/6	6/6		9	none		none		9	normal		normal		normal		normal		normal		normal		normal		normal
211	8	B	12	16	male	None	None	529	None	21108212	1		211082	211	8	B	12	Boarder	20100506110134	9	no				6/6	6/6		9	none		none		9	normal		normal		normal		normal		normal		normal		normal		normal
211	8	B	13	15	male	None	None	530	None	21108213	1		211082	211	8	B	13	Boarder	20100039160016	9	no				6/6	6/6		9	none		none		9	normal		normal		normal		normal		normal		normal		normal		normal
211	8	B	14	18	female	None	None	531	None	21108214	1		211082	211	8	B	14	Boarder	20100029120020	9	no				6/6	6/6		9	none		none		9	normal		normal		normal		normal		normal		normal		normal		normal
211	8	B	15	17	male	None	None	532	None	21108215	1		211082	211	8	B	15	Boarder	20100039110009	9	no				6/6	6/6		9	none		none		9	normal		normal		normal		normal		normal		normal		normal		normal
211	8	B	16	14	female	None	None	533	None	21108216	1		211082	211	8	B	16	Boarder	20100029110060	9	no				6/6	6/6		9	none		none		9	normal		normal		normal		normal		normal		normal		normal		normal
211	8	B	17	15	male	None	None	534	None	21108217	1		211082	211	8	B	17	Day	20100029110056	9	no				6/6	6/6		9	none		none		9	normal		normal		normal		normal		normal		normal		normal		normal
211	8	B	18	15	male	None	None	535	None	21108218	1		211082	211	8	B	18	Boarder	20100020112022	09	no				6/6	6/6		9	none		none		9	normal		normal		normal		normal		normal		normal		normal		normal
211	8	B	19	15	female	None	None	536	None	21108219	1		211082	211	8	B	19	Boarder	20100521110055	9	no				6/6	6/6		9	none		none		9	normal		normal		normal		normal		normal		normal		normal		normal
211	8	B	20	14	female	None	None	537	None	21108220	1		211082	211	8	B	20	Boarder	20100506110146	9	no				6/6	6/6		9	none		none		9	normal		normal		normal		normal		normal		normal		normal		normal
211	8	B	21	14	female	Low/Mid Secondary	None	538	Low/Mid Secondary	21108221	1		211082	211	8	B	21	Boarder	20100506110150	9	no				6/6	6/6		9	none		none		9	normal		normal		normal		normal		normal		normal		normal		normal
211	8	B	22	18	male	None	None	539	None	21108222	1		211082	211	8	B	22	Boarder	20100029110018	9	no				6/6	6/6		9	none		none		9	normal		normal		normal		normal		normal		normal		normal		normal
211	8	B	23	14	male	None	None	540	None	21108223	1		211082	211	8	B	23	Boarder	20100053110170	9	no				6/6	6/6		9	none		none		9	normal		normal		normal		normal		normal		normal		normal		normal
211	8	B	24	17	female	None	None	541	None	21108224	1		211082	211	8	B	24	Boarder	20100527120010	9	no				6/6	6/6		9	none		none		9	normal		normal		normal		normal		normal		normal		normal		normal
211	8	B	25	15	female	None	None	542	None	21108225	1		211082	211	8	B	25	Day	20100029110054	9	no				6/6	6/6		9	none		none		9	normal		normal		normal		normal		normal		normal		normal		normal
211	8	B	26	14	male	None	None	543	None	21108226	1		211082	211	8	B	26	Boarder	20100506110137	9	no				6/6	6/6		9	none		none		9	normal		normal		normal		normal		normal		normal		normal		normal
211	8	B	27	14	female	None	Low/Mid Secondary	544	Low/Mid Secondary	21108227	1		211082	211	8	B	27	Boarder	20100506110154	9	no				6/6	6/6		9	none		none		9	normal		normal		normal		normal		normal		normal		normal		normal
211	8	B	28	15	female	None	None	545	None	21108228	1		211082	211	8	B	28	Boarder	20100029110062	9	no				6/6	6/6		9	none		none		9	normal		normal		normal		normal		normal		normal		normal		normal
211	8	B	29	15	female	None	Primary	546	Primary	21108229	1		211082	211	8	B	29	Boarder	20100506110015	9	no				6/6	6/6		9	none		none		9	normal		normal		normal		normal		normal		normal		normal		normal
211	8	B	30	16	male	Low/Mid Secondary	Higher Secondary	547	Higher Secondary	21108230	1		211082	211	8	B	30	Day	20100301110267	9	no				6/6	6/6		9	none		none		9	normal		normal		abnormal	VKC	abnormal	VKC	normal		normal		normal		normal
211	8	B	31	14	female	None	Low/Mid Secondary	548	Low/Mid Secondary	21108231	1		211082	211	8	B	31	Boarder	20100506110127	09	no				6/12	6/18		09	none		none		09	normal		normal		normal		normal		normal		normal		normal		normal
211	8	B	32	16	female	None	Primary	549	Primary	21108232	1		211082	211	8	B	32	Boarder	20100029110024	9	no				6/6	6/6		9	none		none		9	normal		normal		normal		normal		normal		normal		normal		normal
211	8	B	33	16	male	None	None	550	None	21108233	1		211082	211	8	B	33	Boarder	20100506110132	9	no				6/6	6/6		9	none		none		9	normal		normal		normal		normal		normal		normal		normal		normal
211	8	B	34	16	female	None	Primary	551	Primary	21108234	1		211082	211	8	B	34	Day	20100029110120	9	no				6/6	6/6		9	none		none		9	normal		normal		normal		normal		normal		normal		normal		normal
211	8	B	35	15	female	Primary	None	552	Primary	21108235	1		211082	211	8	B	35	Day	20100029110028	9	no				6/6	6/6		9	none		none		9	normal		normal		normal		normal		normal		normal		normal		normal
211	8	B	36	14	female	None	Primary	553	Primary	21108236	1		211082	211	8	B	36	Boarder	20100527110048	9	no				6/6	6/6		9	none		none		9	normal		normal		normal		normal		normal		normal		normal		normal
211	8	B	37	14	female	None	Primary	554	Primary	21108237	1		211082	211	8	B	37	Boarder	20100527110045	9	no				6/6	6/6		9	none		none		9	normal		normal		normal		normal		normal		normal		normal		normal
211	8	B	38	15	male	Primary	Primary	555	Primary	21108238	1		211082	211	8	B	38	Day	20100029110072	9	no				6/6	6/6		9	none		none		9	normal		normal		normal		normal		normal		normal		normal		normal
301	5	A	1	10	male	Low/Mid Secondary	None	1008	Low/Mid Secondary	30105101	1		301051	301	5	A	1	Day	20100124140022	05	no				6/6	6/6		04	none		none		04	normal		normal		normal		normal		normal		normal		normal		normal
301	5	A	2	12	male	Primary	None	1009	Primary	30105102	1		301051	301	5	A	2	Day	20100124130009	05	no				6/6	6/6		04	none		none		04	normal		normal		normal		normal		normal		normal		normal		normal
301	5	A	3	11	male	Low/Mid Secondary	Low/Mid Secondary	1010	Low/Mid Secondary	30105103	1		301051	301	5	A	3	Day	20100124140026	05	no				6/6	6/6		04	none		none		04	normal		normal		normal		normal		normal		normal		normal		normal
301	5	A	4	12	male	Low/Mid Secondary	Higher Secondary	1011	Higher Secondary	30105104	1		301051	301	5	A	4	Day	20100124130016	05	no				6/6	6/6		04	none		none		04	normal		normal		normal		normal		normal		normal		normal		normal
301	5	A	5	10	male	None	Higher Secondary	1012	Higher Secondary	30105105	1		301051	301	5	A	5	Day	20100118130023	05	no				6/6	6/6		04	none		none		04	normal		normal		normal		normal		normal		normal		normal		normal
301	5	A	6	11	male	Higher Secondary	Higher Secondary	1013	Higher Secondary	30105106	1		301051	301	5	A	6	Day	20100124140028	05	no				6/6	6/6		04	none		none		04	normal		normal		normal		normal		normal		normal		normal		normal
301	5	A	7	11	male	None	Primary	1014	Primary	30105107	1		301051	301	5	A	7	Day	20100025130030	05	no				6/6	6/6		04	none		none		04	normal		normal		normal		normal		normal		normal		normal		normal
301	5	A	8	11	male	Low/Mid Secondary	Low/Mid Secondary	1015	Low/Mid Secondary	30105108	1		301051	301	5	A	8	Day	20100124140033	05	no				6/6	6/6		04	none		none		04	normal		normal		normal		normal		normal		normal		normal		normal
301	5	A	9	11	male	None	Monastic	1016	Monastic	30105109	1		301051	301	5	A	9	Day	20100124140034	05	no				6/6	6/6		04	none		none		04	normal		normal		normal		normal		normal		normal		normal		normal
301	5	A	10	11	male	Low/Mid Secondary	Low/Mid Secondary	1017	Low/Mid Secondary	30105110	1		301051	301	5	A	10	Day	20100124140035	05	no				6/6	6/6		04	none		none		04	normal		normal		normal		normal		normal		normal		normal		normal
301	5	A	11	11	male	Higher Secondary	Higher Secondary	1018	Higher Secondary	30105111	1		301051	301	5	A	11	Day	20100446140156	05	no				6/6	6/6		04	none		none		04	normal		normal		normal		normal		normal		normal		normal		normal
301	5	A	12	11	male	None	Low/Mid Secondary	1019	Low/Mid Secondary	30105112	1		301051	301	5	A	12	Day	20100124130034	05	no				6/6	6/6		04	none		none		04	normal		normal		normal		normal		normal		normal		normal		normal
301	5	A	13	11	male	None	Primary	1020	Primary	30105113	1		301051	301	5	A	13	Day	20100124140037	05	no				6/6	6/6		04	none		none		04	normal		normal		normal		normal		normal		normal		normal		normal
301	5	A	14	10	male	Primary	Low/Mid Secondary	1021	Low/Mid Secondary	30105114	1		301051	301	5	A	14	Day	20100124140038	05	no				6/6	6/6		04	none		none		04	normal		normal		normal		normal		normal		normal		normal		normal
301	5	A	15	11	male	None	Low/Mid Secondary	1022	Low/Mid Secondary	30105115	1		301051	301	5	A	15	Day	20100033140030	05	yes	6/6	6/6		6/18	6/18		04	none		none		04	normal		normal		normal		normal		normal		normal		normal		normal
301	5	A	16	10	male	Low/Mid Secondary	Tertiary	1023	Tertiary	30105116	1		301051	301	5	A	16	Day	20100022140059	05	no				6/6	6/6		04	none		none		04	normal		normal		normal		normal		normal		normal		normal		normal
301	5	A	17	11	male	None	None	1024	None	30105117	1		301051	301	5	A	17	Day	20100124140040	05	no				6/6	6/6		04	none		none		04	normal		normal		normal		normal		normal		normal		normal		normal
301	5	A	18	11	female	Low/Mid Secondary	Tertiary	1025	Tertiary	30105118	1		301051	301	5	A	18	Day	20100124140001	05	no				6/6	6/6		04	none		none		04	normal		normal		normal		normal		normal		normal		normal		normal
301	5	A	19	11	female	Low/Mid Secondary	Low/Mid Secondary	1026	Low/Mid Secondary	30105119	1		301051	301	5	A	19	Day	20100124140003	05	no				6/6	6/6		04	none		none		04	normal		normal		normal		normal		normal		normal		normal		normal
301	5	A	20	10	female	None	Tertiary	1027	Tertiary	30105120	1		301051	301	5	A	20	Day	20100098140030	05	no				6/6	6/6		04	none		none		04	normal		normal		normal		normal		normal		normal		normal		normal
301	5	A	21	11	female	Low/Mid Secondary	Low/Mid Secondary	1028	Low/Mid Secondary	30105121	1		301051	301	5	A	21	Day	20100124130017	05	no				6/6	6/6		01	none		none		04	normal		normal		normal		normal		normal		normal		normal		normal
301	5	A	22	9	female	Low/Mid Secondary	Low/Mid Secondary	1029	Low/Mid Secondary	30105122	1		301051	301	5	A	22	Day	20100124140008	05	no				6/6	6/6		04	none		none		04	normal		normal		normal		normal		normal		normal		normal		normal
301	5	A	23	10	female	Tertiary	Higher Secondary	1030	Tertiary	30105123	1		301051	301	5	A	23	Day	20100124140010	05	no				6/6	6/6		04	none		none		04	normal		normal		normal		normal		normal		normal		normal		normal
301	5	A	24	13	female	Primary	None	1031	Primary	30105124	1		301051	301	5	A	24	Day	20100117110009	05	no				6/6	6/6		04	none		none		04	normal		normal		normal		normal		normal		normal		normal		normal
301	5	A	25	10	female	None	Low/Mid Secondary	1032	Low/Mid Secondary	30105125	1		301051	301	5	A	25	Day	20100446140071	05	no				6/6	6/6		04	none		none		04	normal		normal		normal		normal		normal		normal		normal		normal
301	5	A	26	10	female	Higher Secondary	Higher Secondary	1033	Higher Secondary	30105126	1		301051	301	5	A	26	Day	20100446140071	05	no				6/6	6/6		04	none		none		04	normal		normal		normal		normal		normal		normal		normal		normal
301	5	A	27	10	female	Tertiary	Tertiary	1034	Tertiary	30105127	1		301051	301	5	A	27	Day	20100124140013	05	no				6/18	6/18		04	none		none		04	normal		normal		normal		normal		normal		normal		normal		normal
301	5	A	28	9	female	Low/Mid Secondary	Low/Mid Secondary	1035	Low/Mid Secondary	30105128	1		301051	301	5	A	28	Day	20100124140015	04	no				6/6	6/6		04	none		none		04	normal		normal		normal		normal		normal		normal		normal		normal
301	5	A	29	10	female	Higher Secondary	Tertiary	1036	Tertiary	30105129	1		301051	301	5	A	29	Day	20100124140018	05	no				6/24	6/18		04	none		none		04	normal		normal		normal		normal		normal		normal		normal		normal
301	5	A	30	13	female	None	Primary	1037	Primary	30105130	1		301051	301	5	A	30	Day	20100374110120	05	no				6/6	6/6		04	none		none		04	normal		normal		normal		normal		normal		normal		normal		normal
301	5	A	31	11	female	None	Tertiary	1038	Tertiary	30105131	1		301051	301	5	A	31	Day	20100124140020	05	no				6/6	6/6		04	none		none		04	normal		normal		normal		normal		normal		normal		normal		normal
301	5	A	32	11	female	None	Tertiary	1039	Tertiary	30105132	1		301051	301	5	A	32	Day	20100143140004	05	yes	6/12	6/24		2/60	2/60		04	none		none		04	normal		normal		normal		normal		normal		normal		normal		normal
301	6	A	1	12	male	Low/Mid Secondary	Primary	1286	Low/Mid Secondary	30106101	1		301061	301	6	A	1	Boarder	20200003110050	08	no				6/6	6/6		08	none		none		08	normal		normal		normal		normal		normal		normal		normal		normal
301	6	A	2	12	male	Low/Mid Secondary	Low/Mid Secondary	1287	Low/Mid Secondary	30106102	1		301061	301	6	A	2	Day	20200003130073	08	no				6/6	6/6		08	none		none		08	normal		normal		normal		normal		normal		normal		normal		normal
301	6	A	3	12	female	Low/Mid Secondary	Low/Mid Secondary	1288	Low/Mid Secondary	30106103	1		301061	301	6	A	3	Boarder	20200003120007	08	no				6/6	6/6		08	none		none		08	normal		normal		normal		normal		normal		normal		normal		normal
301	6	A	4	14	male	None	Primary	1289	Primary	30106104	1		301061	301	6	A	4	Boarder	20100020112084	08	no				6/6	6/6		08	none		none		08	normal		normal		normal		normal		normal		normal		normal		normal
301	6	A	5	12	female	None	Low/Mid Secondary	1290	Low/Mid Secondary	30106105	1		301061	301	6	A	5	Boarder	20200008120022	08	no				6/6	6/6		08	none		none		08	normal		normal		normal		normal		normal		normal		normal		normal
301	6	A	6	15	male	Primary	Low/Mid Secondary	1291	Low/Mid Secondary	30106106	1		301061	301	6	A	6	Boarder	20200010110109	08	no				6/6	6/6		08	none		none		08	normal		normal		normal		normal		normal		normal		normal		normal
301	6	A	7	11	male	Low/Mid Secondary	Low/Mid Secondary	1292	Low/Mid Secondary	30106107	1		301061	301	6	A	7	Boarder	20100125120010	08	no				6/6	6/6		08	none		none		08	normal		normal		normal		normal		normal		normal		normal		normal
301	6	A	8	12	male	None	None	1293	None	30106108	1		301061	301	6	A	8	Boarder	20200003190006	08	no				6/24	6/36		08	none		none		08	normal		normal		normal		normal		normal		normal		normal		normal
301	6	A	9	13	female	None	Primary	1294	Primary	30106109	1		301061	301	6	A	9	Boarder	20100182120016	08	no				6/6	6/6		08	none		none		08	normal		normal		normal		normal		normal		normal		normal		normal
302	9	B	1	17	male	Primary	Primary	611	Primary	30209201	1		302092	302	9	B	1	Day	20100266110665	9	no				6/6	6/6		9	none		none		9	normal		normal		normal		normal		normal		normal		normal		normal
302	9	B	2	19	male	Low/Mid Secondary	Low/Mid Secondary	557	Low/Mid Secondary	30209202	1		302092	302	9	B	2	Day	20100263110753	9	no				6/6	6/6		9	none		none		9	normal		normal		normal		normal		normal		normal		normal		normal
302	9	B	3	14	male	None	None	558	None	30209203	1		302092	302	9	B	3	Day	20100463110006	9	no				6/6	6/6		9	none		none		9	normal		normal		normal		normal		normal		normal		normal		normal
302	9	B	4	14	male	Tertiary	Tertiary	614	Tertiary	30209204	1		302092	302	9	B	4	Day	20100081110048	9	no				6/6	6/6		9	none		none		9	normal		normal		normal		normal		normal		normal		normal		normal
302	9	B	5	14	male	Primary	Low/Mid Secondary	615	Low/Mid Secondary	30209205	1		302092	302	9	B	5	Day	20100031110052	9	no				6/6	6/6		9	none		none		9	normal		normal		normal		normal		normal		normal		normal		normal
302	9	B	6	14	male	Low/Mid Secondary	Low/Mid Secondary	561	Low/Mid Secondary	30209206	1		302092	302	9	B	6	Day	20100020110243	9	no				6/6	6/6		9	none		none		9	normal		normal		normal		normal		normal		normal		normal		normal
302	9	B	7	14	male	Primary	Low/Mid Secondary	617	Low/Mid Secondary	30209207	1		302092	302	9	B	7	Day	20200003110068	9	no				6/6	6/6		9	none		none		9	normal		normal		normal		normal		normal		normal		normal		normal
302	9	B	8	16	male	Low/Mid Secondary	Primary	618	Low/Mid Secondary	30209208	1		302092	302	9	B	8	Day	20100020110132	9	no				6/6	6/6		9	none		none		9	normal		normal		normal		normal		normal		normal		normal		normal
302	9	B	9	14	male	Primary	Primary	619	Primary	30209209	1		302092	302	9	B	9	Day	20100020110276	9	no				6/6	6/6		9	none		none		9	normal		normal		normal		normal		normal		normal		normal		normal
302	9	B	10	14	male	None	Low/Mid Secondary	565	Low/Mid Secondary	30209210	1		302092	302	9	B	10	Day	20100020110222	9	no				6/6	6/6		9	none		none		9	normal		normal		normal		normal		normal		normal		normal		normal
302	9	B	11	15	male	None	Primary	566	Primary	30209211	1		302092	302	9	B	11	Day	20100031110194	9	no				6/6	6/6		9	none		none		9	normal		normal		normal		normal		normal		normal		normal		normal
302	9	B	12	14	male	None	None	567	None	30209212	1		302092	302	9	B	12	Day	20400044110006	9	no				6/6	6/6		9	none		none		9	normal		normal		normal		normal		normal		normal		normal		normal
302	9	B	13	14	male	None	Low/Mid Secondary	568	Low/Mid Secondary	30209213	1		302092	302	9	B	13	Day	20100020110328	9	no				6/6	6/6		9	none		none		9	normal		normal		normal		normal		normal		normal		normal		normal
302	9	B	14	14	female	Tertiary	Tertiary	624	Tertiary	30209214	1		302092	302	9	B	14	Day	20100031110076	9	no				6/24	6/36		9	none		none		9	normal		normal		normal		normal		normal		normal		normal		normal
302	9	B	15	14	female	Tertiary	Tertiary	625	Tertiary	30209215	1		302092	302	9	B	15	Day	20100031110077	9	no				6/6	6/36		9	none		none		9	normal		normal		normal		normal		normal		normal		normal		normal
302	9	B	16	13	female	Low/Mid Secondary	None	626	Low/Mid Secondary	30209216	1		302092	302	9	B	16	Day	20100031110002	09	yes	6/9	6/6		6/60	6/60		09	none		none		09	normal		normal		normal		normal		normal		normal		normal		normal
302	9	B	17	15	female	Higher Secondary	Higher Secondary	627	Higher Secondary	30209217	1		302092	302	9	B	17	Day	20100031110091	9	no				6/24	6/24		9	none		none		9	normal		normal		normal		normal		normal		normal		normal		normal
302	9	B	18	14	female	None	None	573	None	30209218	1		302092	302	9	B	18	Day	20100282110066	9	no				6/6	6/6		9	none		none		9	normal		normal		normal		normal		normal		normal		normal		normal
302	9	B	19	14	female	Higher Secondary	Higher Secondary	629	Higher Secondary	30209219	1		302092	302	9	B	19	Day	20100031110056	09	no				6/6	6/6		09	none		none		09	normal		normal		normal		normal		normal		normal		normal		normal
302	9	B	20	14	female	None	Primary	630	Primary	30209220	1		302092	302	9	B	20	Day	20100031110013	9	no				6/18	6/18		9	none		none		9	normal		normal		normal		normal		normal		normal		normal		normal
302	9	B	21	15	female	None	Low/Mid Secondary	631	Low/Mid Secondary	30209221	1		302092	302	9	B	21	Day	20100285110075	09	no				6/6	6/6		09	none		none		09	normal		normal		normal		normal		normal		normal		normal		normal
302	9	B	22	14	female	None	None	632	None	30209222	1		302092	302	9	B	22	Day	20100031110015	9	no				6/18	6/60		9	none		none		9	normal		normal		normal		normal		normal		normal		normal		normal
302	9	B	23	15	female	Low/Mid Secondary	Higher Secondary	578	Higher Secondary	30209223	1		302092	302	9	B	23	Day	20100031130054	9	no				6/18	6/18		9	exotropia	15	exotropia	15	9	normal		normal		normal		normal		normal		normal		normal		normal
302	9	B	24	14	female	Tertiary	Tertiary	579	Tertiary	30209224	1		302092	302	9	B	24	Day	20100124110068	9	no				6/18	6/24		9	none		none		9	normal		normal		normal		normal		normal		normal		normal		normal
302	9	B	25	15	female	None	Low/Mid Secondary	580	Low/Mid Secondary	30209225	1		302092	302	9	B	25	Day	20100035110044	09	no				6/6	6/6		09	none		none		09	normal		normal		normal		normal		normal		normal		normal		normal
302	9	B	26	14	female	Low/Mid Secondary	Tertiary	636	Tertiary	30209226	1		302092	302	9	B	26	Day	20100031110067	09	no				6/6	6/6		09	none		none		09	normal		normal		normal		normal		normal		normal		normal		normal
302	9	B	27	15	female	Low/Mid Secondary	Low/Mid Secondary	582	Low/Mid Secondary	30209227	1		302092	302	9	B	27	Day	20100031110068	09	no				6/6	6/6		09	none		none		09	normal		normal		normal		normal		normal		normal		normal		normal
302	9	B	28	15	female	Low/Mid Secondary	Low/Mid Secondary	583	Low/Mid Secondary	30209228	1		302092	302	9	B	28	Day	20100031110081	9	yes	6/18	6/24		6/18	6/24		9	none		none		9	normal		normal		normal		normal		normal		normal		normal		normal
302	9	B	29	15	female	Low/Mid Secondary	Low/Mid Secondary	639	Low/Mid Secondary	30209229	1		302092	302	9	B	29	Day	20100031110080	09	no				6/6	6/6		09	none		none		09	normal		normal		normal		normal		normal		normal		normal		normal
302	9	B	30	15	female	None	Primary	585	Primary	30209230	1		302092	302	9	B	30	Day	20100031130003	09	no				6/6	6/6		09	none		none		09	normal		normal		normal		normal		normal		normal		normal		normal
302	9	B	31	16	female	None	Primary	641	Primary	30209231	1		302092	302	9	B	31	Day	20100020110953	09	no				6/6	6/6		09	none		none		09	normal		normal		normal		normal		normal		normal		normal		normal
304	5	B	1	11	male	Low/Mid Secondary	None	34	Low/Mid Secondary	30405201	1		304052	304	5	B	1	Day	20100024140031	08	no				6/6	6/6		08	none		none		08	normal		normal		normal		normal		normal		normal		normal		normal
304	5	B	2	10	male	Low/Mid Secondary	None	35	Low/Mid Secondary	30405202	1		304052	304	5	B	2	Day	20100244140037	08	no				6/6	6/6		08	none		none		08	normal		normal		normal		normal		normal		normal		normal		normal
304	5	B	3	11	male	Low/Mid Secondary	Low/Mid Secondary	36	Low/Mid Secondary	30405203	1		304052	304	5	B	3	Day	20100030140071	08	no				6/6	6/6		08	none		none		08	normal		normal		normal		normal		normal		normal		normal		normal
304	5	B	4	13	male	None	None	37	None	30405204	1		304052	304	5	B	4	Day	20100024130045	08	no				6/6	6/6		08	none		none		08	normal		normal		normal		normal		normal		normal		normal		normal
304	5	B	5	11	male	Higher Secondary	Higher Secondary	38	Higher Secondary	30405205	1		304052	304	5	B	5	Day	20100024140009	08	no				6/6	6/6		08	none		none		08	normal		normal		normal		normal		normal		normal		normal		normal
304	5	B	6	11	male	Low/Mid Secondary	None	39	Low/Mid Secondary	30405206	1		304052	304	5	B	6	Day	20100533140002	08	no				6/6	6/6		08	none		none		08	normal		normal		normal		normal		normal		normal		normal		normal
304	5	B	7	11	male	None	None	40	None	30405207	1		304052	304	5	B	7	Day	20100024140005	08	no				6/24	6/24		08	none		none		08	normal		normal		normal		normal		normal		normal		normal		normal
304	5	B	8	10	male	Higher Secondary	Low/Mid Secondary	41	Higher Secondary	30405208	1		304052	304	5	B	8	Day	20100024140014	08	no				6/6	6/6		08	none		none		08	normal		normal		normal		normal		normal		normal		normal		normal
304	5	B	9	11	male	None	Primary	42	Primary	30405209	1		304052	304	5	B	9	Day	20100176140017	08	no				6/6	6/6		08	none		none		08	normal		normal		normal		normal		normal		normal		normal		normal
304	5	B	10	10	male	Tertiary	Tertiary	43	Tertiary	30405210	1		304052	304	5	B	10	Day	20200001400009	08	no				6/6	6/6		08	none		none		08	normal		normal		normal		normal		normal		normal		normal		normal
304	5	B	11	11	male	Tertiary	Tertiary	44	Tertiary	30405211	1		304052	304	5	B	11	Day	20200003130061	08	no				6/6	6/6		08	none		none		08	normal		normal		normal		normal		normal		normal		normal		normal
304	5	B	12	11	male	None	None	45	None	30405212	1		304052	304	5	B	12	Day	20100311140003	08	no				6/6	6/6		08	none		none		08	normal		normal		normal		normal		normal		normal		normal		normal
304	5	B	13	10	male	Tertiary	Tertiary	46	Tertiary	30405213	1		304052	304	5	B	13	Day	20200003140018	08	no				6/6	6/6		08	none		none		08	normal		normal		normal		normal		normal		normal		normal		normal
304	5	B	14	10	female	Higher Secondary	Tertiary	47	Tertiary	30405214	1		304052	304	5	B	14	Day	20200003140006	08	no				6/6	6/6		08	none		none		08	normal		normal		normal		normal		normal		normal		normal		normal
304	5	B	15	11	female	Primary	Higher Secondary	48	Higher Secondary	30405215	1		304052	304	5	B	15	Day	20200024130037	08	no				6/6	6/6		08	none		none		08	normal		normal		normal		normal		normal		normal		normal		normal
304	5	B	16	11	female	Higher Secondary	Low/Mid Secondary	49	Higher Secondary	30405216	1		304052	304	5	B	16	Day	20100020130163	08	no				6/6	6/6		08	none		none		08	normal		normal		normal		normal		normal		normal		normal		normal
304	5	B	17	16	female	Primary	Primary	50	Primary	30405217	1		304052	304	5	B	17	Day	20100024110007	08	no				6/6	6/6		08	none		none		08	normal		normal		normal		normal		normal		normal		normal		normal
304	5	B	18	11	female	None	None	51	None	30405218	1		304052	304	5	B	18	Day	20100024140019	08	no				6/6	6/6		08	none		none		08	normal		normal		normal		normal		normal		normal		normal		normal
304	5	B	19	12	female	None	None	52	None	30405219	1		304052	304	5	B	19	Day	20100020140148	08	no				6/6	6/6		08	none		none		08	normal		normal		normal		normal		normal		normal		normal		normal
304	5	B	20	9	female	Higher Secondary	Higher Secondary	53	Higher Secondary	30405220	1		304052	304	5	B	20	Day	20200024140050	08	no				6/6	6/6		08	none		none		08	normal		normal		normal		normal		normal		normal		normal		normal
304	5	B	21	11	female	Primary	Primary	54	Primary	30405221	1		304052	304	5	B	21	Day	20100526140021	08	no				6/6	6/6		08	none		none		08	normal		normal		normal		normal		normal		normal		normal		normal
304	5	B	22	14	female	None	None	55	None	30405222	1		304052	304	5	B	22	Day	20100020112168	08	no				6/6	6/6		08	none		none		08	normal		normal		normal		normal		normal		normal		normal		normal
304	5	B	23	11	female	None	Primary	56	Primary	30405223	1		304052	304	5	B	23	Day	20100030140099	08	no				6/6	6/6		08	none		none		08	normal		normal		normal		normal		normal		normal		normal		normal
304	5	B	24	11	female	None	Low/Mid Secondary	57	Low/Mid Secondary	30405224	1		304052	304	5	B	24	Day	20100024140026	08	no				6/6	6/6		08	none		none		08	normal		normal		normal		normal		normal		normal		normal		normal
304	5	B	25	10	female	Low/Mid Secondary	Tertiary	59	Tertiary	30405225	1		304052	304	5	B	25	Day	20200021140002	08	no				6/6	6/6		08	none		none		08	normal		normal		normal		normal		normal		normal		normal		normal
304	5	B	26	13	female	Low/Mid Secondary	None	58	Low/Mid Secondary	30405226	1		304052	304	5	B	26	Day	20100234110001	08	yes	6/6	6/6		6/18	6/18		08	exotropia	15	exotropia	15	08	normal		normal		normal		normal		normal		normal		normal		normal
304	8	B	1	14	female	None	Tertiary	60	Tertiary	30408201	1		304082	304	8	B	1	Day	20200364110005	08	no				6/6	6/6		08	none		none		08	normal		normal		normal		normal		normal		normal		normal		normal
304	8	B	2	14	female	Tertiary	Higher Secondary	61	Tertiary	30408202	1		304082	304	8	B	2	Day	20100264111419	08	no				6/6	6/6		08	none		none		08	normal		normal		normal		normal		normal		normal		normal		normal
304	8	B	3	13	female	None	Primary	62	Primary	30408203	1		304082	304	8	B	3	Day	20200018110246	08	yes	6/6	6/6		6/36	6/18		08	none		none		08	normal		normal		normal		normal		normal		normal		normal		normal
304	8	B	4	13	male	Higher Secondary	Low/Mid Secondary	63	Higher Secondary	30408204	1		304082	304	8	B	4	Day	20100285110097	08	no				6/6	6/6		08	none		none		08	normal		normal		normal		normal		normal		normal		normal		normal
304	8	B	5	14	male	Low/Mid Secondary	Low/Mid Secondary	64	Low/Mid Secondary	30408205	1		304082	304	8	B	5	Day	20100020112028	08	no				6/6	6/6		08	none		none		08	normal		normal		normal		normal		normal		normal		normal		normal
304	8	B	6	14	male	Primary	Primary	65	Primary	30408206	1		304082	304	8	B	6	Day	20100407110097	08	no				6/6	6/6		08	none		none		08	normal		normal		normal		normal		normal		normal		normal		normal
304	8	B	7	16	female	Primary	None	66	Primary	30408207	1		304082	304	8	B	7	Day	20100271110043	08	no				6/6	6/6		08	none		none		08	normal		normal		normal		normal		normal		normal		normal		normal
304	8	B	8	15	female	Primary	Primary	67	Primary	30408208	1		304082	304	8	B	8	Day	20100030111110	08	no				6/6	6/6		08	none		none		08	normal		normal		normal		normal		normal		normal		normal		normal
304	8	B	9	13	female	Tertiary	Tertiary	68	Tertiary	30408209	1		304082	304	8	B	9	Day	20100020112142	08	no				6/6	6/6		08	none		none		08	normal		normal		normal		normal		normal		normal		normal		normal
304	8	B	10	13	female	Primary	Low/Mid Secondary	69	Low/Mid Secondary	30408210	1		304082	304	8	B	10	Day	20100024130012	08	no				6/6	6/6		08	none		none		08	normal		normal		normal		normal		normal		normal		normal		normal
304	8	B	11	14	male	Higher Secondary	Primary	70	Higher Secondary	30408211	1		304082	304	8	B	11	Day	20100024130007	08	no				6/6	6/6		08	none		none		08	normal		normal		normal		normal		normal		normal		normal		normal
304	8	B	12	14	male	Primary	Low/Mid Secondary	71	Low/Mid Secondary	30408212	1		304082	304	8	B	12	Day	20100276110034	08	no				6/6	6/6		08	none		none		08	normal		normal		normal		normal		normal		normal		normal		normal
304	8	B	13	16	female	Primary	None	72	Primary	30408213	1		304082	304	8	B	13	Day	20100030110167	08	no				6/6	6/6		08	none		none		08	normal		normal		normal		normal		normal		normal		normal		normal
304	8	B	14	12	female	Higher Secondary	Tertiary	73	Tertiary	30408214	1		304082	304	8	B	14	Day	20100177120001	08	no				6/9	6/36		08	none		none		08	normal		normal		normal		normal		normal		normal		normal		normal
304	8	B	15	15	female	None	None	74	None	30408215	1		304082	304	8	B	15	Day	20100051110021	08	no				6/6	6/6		08	none		none		08	normal		normal		normal		normal		normal		normal		normal		normal
304	8	B	16	15	female	Low/Mid Secondary	Low/Mid Secondary	75	Low/Mid Secondary	30408216	1		304082	304	8	B	16	Day	20100188110110	08	no				6/6	6/6		08	none		none		08	normal		normal		normal		normal		normal		normal		normal		normal
304	8	B	17	15	female	Low/Mid Secondary	Low/Mid Secondary	76	Low/Mid Secondary	30408217	1		304082	304	8	B	17	Day	20100081110655	08	no				6/6	6/6		08	none		none		08	normal		normal		normal		normal		normal		normal		normal		normal
304	8	B	18	14	female	Low/Mid Secondary	Low/Mid Secondary	77	Low/Mid Secondary	30408218	1		304082	304	8	B	18	Day	20200003110081	08	no				6/6	6/6		08	none		none		08	normal		normal		normal		normal		normal		normal		normal		normal
304	8	B	19	14	female	None	Tertiary	78	Tertiary	30408219	1		304082	304	8	B	19	Day	20200003110055	08	no				6/6	6/6		08	none		none		08	normal		normal		normal		normal		normal		normal		normal		normal
304	8	B	20	14	female	None	Low/Mid Secondary	79	Low/Mid Secondary	30408220	1		304082	304	8	B	20	Day	20100282111894	08	no				6/6	6/6		08	none		none		08	normal		normal		normal		normal		normal		normal		normal		normal
304	8	B	21	15	female	None	None	80	None	30408221	1		304082	304	8	B	21	Day	20100266110402	08	no				6/6	6/6		08	none		none		08	normal		normal		normal		normal		normal		normal		normal		normal
304	8	B	22	15	female	None	Low/Mid Secondary	81	Low/Mid Secondary	30408222	1		304082	304	8	B	22	Day	20100239130093	08	no				6/9	6/12		08	none		none		08	normal		normal		normal		normal		normal		normal		normal		normal
304	8	B	23	13	male	Tertiary	Tertiary	82	Tertiary	30408223	1		304082	304	8	B	23	Day	20200003120033	08	no				6/6	6/6		08	none		none		08	normal		normal		normal		normal		normal		normal		normal		normal
304	8	B	24	15	male	Primary	None	83	Primary	30408224	1		304082	304	8	B	24	Day	20100317110001	08	no				6/6	6/6		08	none		none		08	normal		normal		normal		normal		normal		normal		normal		normal
304	8	B	25	15	male	Primary	Primary	84	Primary	30408225	1		304082	304	8	B	25	Day	20100024110028	08	no				6/6	6/6		08	none		none		08	normal		normal		normal		normal		normal		normal		normal		normal
304	8	B	26	14	male	Primary	Primary	85	Primary	30408226	1		304082	304	8	B	26	Day	20200003110035	08	no				6/6	6/6		08	none		none		08	normal		normal		normal		normal		normal		normal		normal		normal
304	8	B	27	13	male	Low/Mid Secondary	None	86	Low/Mid Secondary	30408227	1		304082	304	8	B	27	Day	20100282111912	08	no				6/6	6/6		08	none		none		08	normal		normal		normal		normal		normal		normal		normal		normal
304	8	B	28	13	male	Primary	Primary	87	Primary	30408228	1		304082	304	8	B	28	Day	20200029110004	08	no				6/6	6/6		08	none		none		08	normal		normal		normal		normal		normal		normal		normal		normal
304	8	B	29	13	male	Tertiary	Tertiary	88	Tertiary	30408229	1		304082	304	8	B	29	Day	20100032110642	08	no				6/6	6/6		08	none		none		08	normal		normal		normal		normal		normal		normal		normal		normal
304	8	B	30	14	male	Low/Mid Secondary	Primary	89	Low/Mid Secondary	30408230	1		304082	304	8	B	30	Day	20100020112095	08	no				6/18	6/24		08	none		none		08	normal		normal		normal		normal		normal		normal		normal		normal
304	8	B	31	16	male	Primary	Low/Mid Secondary	90	Low/Mid Secondary	30408231	1		304082	304	8	B	31	Day	20100020110246	08	no				6/6	6/6		08	none		none		08	normal		normal		normal		normal		normal		normal		normal		normal
304	8	B	32	14	male	Primary	Primary	91	Primary	30408232	1		304082	304	8	B	32	Day	20100265110995	08	no				6/18	6/24		08	none		none		08	normal		normal		normal		normal		normal		normal		normal		normal
304	8	B	33	15	male	Primary	Low/Mid Secondary	92	Low/Mid Secondary	30408233	1		304082	304	8	B	33	Day	20100024110118	08	no				6/12	6/9		08	none		none		08	normal		normal		normal		normal		normal		normal		normal		normal
304	8	B	34	13	male	None	None	93	None	30408234	1		304082	304	8	B	34	Day	20100020112151	08	no				6/6	6/6		08	none		none		08	normal		normal		normal		normal		normal		normal		normal		normal
304	9	B	1	17	male	Primary	Low/Mid Secondary	94	Low/Mid Secondary	30409201	1		304092	304	9	B	1	Day	20100020110453	08	no				6/12	6/12		08	none		none		08	normal		normal		normal		normal		normal		normal		normal		normal
304	9	B	2	15	male	None	Low/Mid Secondary	95	Low/Mid Secondary	30409202	1		304092	304	9	B	2	Day	20100266110534	08	no				6/6	6/6		08	none		none		08	normal		normal		normal		normal		normal		normal		normal		normal
304	9	B	3	15	male	None	Primary	96	Primary	30409203	1		304092	304	9	B	3	Day	20100308110015	08	no				6/6	6/6		08	none		none		08	normal		normal		normal		normal		normal		normal		normal		normal
304	9	B	4	14	male	None	Tertiary	97	Tertiary	30409204	1		304092	304	9	B	4	Day	20200003110073	08	no				6/18	6/36		08	none		none		08	normal		normal		normal		normal		normal		normal		normal		normal
304	9	B	5	16	male	None	None	98	None	30409205	1		304092	304	9	B	5	Day	20100024110090	08	no				6/6	6/6		08	none		none		08	normal		normal		normal		normal		normal		normal		normal		normal
304	9	B	6	16	male	None	None	99	None	30409206	1		304092	304	9	B	6	Day	20100024110182	08	no				6/24	6/36		08	none		none		08	normal		normal		normal		normal		normal		normal		normal		normal
304	9	B	7	15	male	Higher Secondary	Higher Secondary	100	Higher Secondary	30409207	1		304092	304	9	B	7	Day	20100020110668	08	no				6/6	6/6		08	none		none		08	normal		normal		normal		normal		normal		normal		normal		normal
304	9	B	8	16	male	None	Primary	101	Primary	30409208	1		304092	304	9	B	8	Day	20100266110115	08	no				6/6	6/6		08	none		none		08	normal		normal		normal		normal		normal		normal		normal		normal
304	9	B	9	16	male	None	Low/Mid Secondary	102	Low/Mid Secondary	30409209	1		304092	304	9	B	9	Day	20100020110486	08	no				6/6	6/6		08	none		none		08	normal		normal		normal		normal		normal		normal		normal		normal
304	9	B	10	13	male	Higher Secondary	Higher Secondary	103	Higher Secondary	30409210	1		304092	304	9	B	10	Day	20100020110486	08	no				6/6	6/6		08	none		none		08	normal		normal		normal		normal		normal		normal		normal		normal
304	9	B	11	14	male	Higher Secondary	Higher Secondary	104	Higher Secondary	30409211	1		304092	304	9	B	11	Day	20100262110092	08	yes	6/6	6/6		6/12	6/12		08	none		none		08	normal		normal		normal		normal		normal		normal		normal		normal
304	9	B	12	14	male	None	None	105	None	30409212	1		304092	304	9	B	12	Day	20100297110082	08	no				6/6	6/6		08	none		none		08	normal		normal		normal		normal		normal		normal		normal		normal
304	9	B	13	14	female	None	Primary	106	Primary	30409213	1		304092	304	9	B	13	Day	20100020110237	08	no				6/24	6/24		08	none		none		08	normal		normal		normal		normal		normal		normal		normal		normal
304	9	B	14	14	female	Primary	Higher Secondary	107	Higher Secondary	30409214	1		304092	304	9	B	14	Day	20400061110005	08	no				6/12	6/12		08	none		none		08	normal		normal		normal		normal		normal		normal		normal		normal
304	9	B	15	13	female	None	Low/Mid Secondary	108	Low/Mid Secondary	30409215	1		304092	304	9	B	15	Day	20100020110240	08	no				6/6	6/6		08	none		none		08	normal		normal		normal		normal		normal		normal		normal		normal
304	9	B	16	13	female	None	Low/Mid Secondary	109	Low/Mid Secondary	30409216	1		304092	304	9	B	16	Day	20100311110096	08	no				6/6	6/6		08	none		none		08	normal		normal		normal		normal		normal		normal		normal		normal
304	9	B	17	16	female	Primary	Tertiary	110	Tertiary	30409217	1		304092	304	9	B	17	Day	20100179110984	08	no				6/6	6/6		08	none		none		08	normal		normal		normal		normal		normal		normal		normal		normal
304	9	B	18	15	female	Primary	Primary	111	Primary	30409218	1		304092	304	9	B	18	Day	20100020110191	08	no				6/6	6/6		08	none		none		08	normal		normal		normal		normal		normal		normal		normal		normal
304	9	B	19	14	female	Low/Mid Secondary	Low/Mid Secondary	112	Low/Mid Secondary	30409219	1		304092	304	9	B	19	Day	20100020110245	08	no				6/6	6/6		08	none		none		08	normal		normal		normal		normal		normal		normal		normal		normal
304	9	B	20	15	female	Tertiary	Higher Secondary	113	Tertiary	30409220	1		304092	304	9	B	20	Day	20100023110133	08	no				6/6	6/6		08	none		none		08	normal		normal		normal		normal		normal		normal		normal		normal
304	9	B	21	14	female	Primary	None	114	Primary	30409221	1		304092	304	9	B	21	Day	20100020110130	08	no				6/6	6/6		08	none		none		08	normal		normal		normal		normal		normal		normal		normal		normal
304	9	B	22	16	female	None	None	115	None	30409222	1		304092	304	9	B	22	Day	20100053110202	08	no				6/6	6/6		08	none		none		08	normal		normal		normal		normal		normal		normal		normal		normal
304	9	B	23	15	female	Low/Mid Secondary	Primary	116	Low/Mid Secondary	30409223	1		304092	304	9	B	23	Day	20100284110032	08	no				6/6	6/6		08	none		none		08	normal		normal		normal		normal		normal		normal		normal		normal
304	9	B	24	13	female	Tertiary	Tertiary	117	Tertiary	30409224	1		304092	304	9	B	24	Day	20100020110101	08	yes	6/6	6/6		6/12	6/18		08	none		none		08	normal		normal		normal		normal		normal		normal		normal		normal
304	9	B	25	17	female	None	None	118	None	30409225	1		304092	304	9	B	25	Day	20100082110451	08	yes	6/12	6/12		6/60	6/60		08	none		none		08	normal		normal		normal		normal		normal		normal		normal		normal
304	9	B	26	13	female	Tertiary	Tertiary	119	Tertiary	30409226	1		304092	304	9	B	26	Day	20100030110068	08	yes	6/9	6/9		6/60	6/60		08	none		none		08	normal		normal		normal		normal		normal		normal		normal		normal
304	9	B	27	14	female	Higher Secondary	Tertiary	120	Tertiary	30409227	1		304092	304	9	B	27	Day	20100031110199	08	no				6/18	6/12		08	none		none		08	normal		normal		normal		normal		normal		normal		normal		normal
304	9	B	28	15	female	None	None	121	None	30409228	1		304092	304	9	B	28	Day	20100024110149	08	no				6/6	6/6		08	none		none		08	normal		normal		normal		normal		normal		normal		normal		normal
304	9	B	29	13	female	None	None	122	None	30409229	1		304092	304	9	B	29	Day	20100024110034	08	no				6/18	6/24		08	none		none		08	normal		normal		normal		normal		normal		normal		normal		normal
304	9	B	30	14	female	Primary	Primary	123	Primary	30409230	1		304092	304	9	B	30	Day	20100024110124	08	no				6/24	6/24		08	none		none		08	normal		normal		normal		normal		normal		normal		normal		normal
304	9	B	31	15	female	None	Primary	124	Primary	30409231	1		304092	304	9	B	31	Day	20100020110046	08	no				6/6	6/6		08	none		none		08	normal		normal		normal		normal		normal		normal		normal		normal
304	9	B	32	22	female	None	None	125	None	30409232	1		304092	304	9	B	32	Day	20100020111167	08	no				6/24	6/18		08	none		none		08	normal		normal		normal		normal		normal		normal		normal		normal
304	9	B	33	13	female	Low/Mid Secondary	Higher Secondary	126	Higher Secondary	30409233	1		304092	304	9	B	33	Day	20100020110185	08	no				6/6	6/6		08	none		none		08	normal		normal		normal		normal		normal		normal		normal		normal
304	9	B	34	14	male	Primary	None	127	Primary	30409234	1		304092	304	9	B	34	Day	20100020110023	08	no				6/6	6/6		08	none		none		08	normal		normal		normal		normal		normal		normal		normal		normal
304	9	B	35	17	male	None	Primary	128	Primary	30409235	1		304092	304	9	B	35	Day	20100313110225	08	no				6/6	6/6		08	none		none		08	normal		normal		normal		normal		normal		normal		normal		normal
304	9	B	36	18	male	None	Primary	129	Primary	30409236	1		304092	304	9	B	36	Day	20100020110796	08	no				6/6	6/6		08	none		none		08	normal		normal		normal		normal		normal		normal		normal		normal
305	4	B	1	10	male	None	Low/Mid Secondary	588	Low/Mid Secondary	30504201	1		305042	305	4	B	1	Day	20100539150059	09	no				6/6	6/6		09	none		none		09	normal		normal		normal		normal		normal		normal		normal		normal
305	4	B	2	10	male	None	Primary	589	Primary	30504202	1		305042	305	4	B	2	Day	20100271140030	09	no				6/6	6/6		09	none		none		09	normal		normal		normal		normal		normal		normal		normal		normal
305	4	B	3	10	male	Primary	Primary	590	Primary	30504203	1		305042	305	4	B	3	Day	20100539150060	09	no				6/6	6/6		09	none		none		09	normal		normal		normal		normal		normal		normal		normal		normal
305	4	B	4	11	male	Primary	Low/Mid Secondary	591	Low/Mid Secondary	30504204	1		305042	305	4	B	4	Day	20100239140005	09	no				6/6	6/6		09	esotropia	15	esotropia	15	09	normal		normal		normal		normal		normal		normal		normal		normal
305	4	B	5	12	male	None	None	592	None	30504205	1		305042	305	4	B	5	Day	20100532150005	09	no				6/6	6/6		09	none		none		09	normal		normal		normal		normal		normal		normal		normal		normal
305	4	B	6	11	male	None	None	593	None	30504206	1		305042	305	4	B	6	Day	20100539150059	09	no				6/6	6/6		09	none		none		09	normal		normal		normal		normal		normal		normal		normal		normal
305	4	B	7	10	male	Low/Mid Secondary	Low/Mid Secondary	594	Low/Mid Secondary	30504207	1		305042	305	4	B	7	Day	20100539150088	09	no				6/6	6/6		09	none		none		09	normal		normal		normal		normal		normal		normal		normal		normal
305	4	B	8	10	male	None	Low/Mid Secondary	595	Low/Mid Secondary	30504208	1		305042	305	4	B	8	Day	20100053915007	09	no				6/6	6/6		09	none		none		09	normal		normal		normal		normal		normal		normal		normal		normal
305	4	B	9	10	male	None	Low/Mid Secondary	596	Low/Mid Secondary	30504209	1		305042	305	4	B	9	Day	20100539150075	09	no				6/6	6/6		09	none		none		09	normal		normal		normal		normal		normal		normal		normal		normal
305	4	B	10	12	male	Low/Mid Secondary	Low/Mid Secondary	1273	Low/Mid Secondary	30504210	1		305042	305	4	B	10	Day	20100220150083	09	no				6/6	6/6		09	none		none		09	normal		normal		normal		normal		normal		normal		normal		normal
305	4	B	11	11	male	None	Primary	598	Primary	30504211	1		305042	305	4	B	11	Day	20100539150001	09	no				6/6	6/6		09	none		none		09	normal		normal		normal		normal		normal		normal		normal		normal
305	4	B	12	10	female	None	Primary	1275	Primary	30504212	1		305042	305	4	B	12	Day	20100539150047	09	no				6/6	6/6		09	none		none		09	normal		normal		normal		normal		normal		normal		normal		normal
305	4	B	13	9	female	Low/Mid Secondary	Low/Mid Secondary	1276	Low/Mid Secondary	30504213	1		305042	305	4	B	13	Day	20200003150047	09	no				6/12	6/12		09	none		none		09	normal		normal		normal		normal		normal		normal		normal		normal
305	4	B	14	10	female	None	None	601	None	30504214	1		305042	305	4	B	14	Day	20100539150004	09	no				6/6	6/6		09	none		none		09	normal		normal		normal		normal		normal		normal		normal		normal
305	4	B	15	9	female	Low/Mid Secondary	Higher Secondary	602	Higher Secondary	30504215	1		305042	305	4	B	15	Day	20100265150048	09	no				6/6	6/6		09	none		none		09	normal		normal		normal		normal		normal		normal		normal		normal
305	4	B	16	11	female	None	None	603	None	30504216	1		305042	305	4	B	16	Day	20100539140069	09	no				6/6	6/6		09	none		none		09	normal		normal		normal		normal		normal		normal		normal		normal
305	4	B	17	10	female	Tertiary	Tertiary	604	Tertiary	30504217	1		305042	305	4	B	17	Day	20100003150072	09	no				6/6	6/6		09	none		none		09	normal		normal		normal		normal		normal		normal		normal		normal
305	4	B	18	10	female	Low/Mid Secondary	None	605	Low/Mid Secondary	30504218	1		305042	305	4	B	18	Day	20100539150073	09	no				6/6	6/6		09	none		none		09	normal		normal		normal		normal		normal		normal		normal		normal
305	4	B	19	9	female	Higher Secondary	Higher Secondary	606	Higher Secondary	30504219	1		305042	305	4	B	19	Day	20100266150113	09	no				6/6	6/6		09	none		none		09	normal		normal		normal		normal		normal		normal		normal		normal
305	4	B	20	9	female	None	Tertiary	607	Tertiary	30504220	1		305042	305	4	B	20	Day	20100104150011	09	no				6/6	6/6		09	none		none		09	normal		normal		normal		normal		normal		normal		normal		normal
305	4	B	21	10	female	Primary	Primary	608	Primary	30504221	1		305042	305	4	B	21	Day	20100539150056	09	no				6/6	6/6		09	none		none		09	normal		normal		normal		normal		normal		normal		normal		normal
305	4	B	22	10	female	None	Primary	609	Primary	30504222	1		305042	305	4	B	22	Day	20100030130057	09	no				6/12	6/12		09	none		none		09	normal		normal		normal		normal		normal		normal		normal		normal
305	5	B	1	12	male	None	None	1295	None	30505201	1		305052	305	5	B	1	Day	20100539140045	09	no				6/6	6/6		09	none		none		09	normal		normal		normal		normal		normal		normal		normal		normal
305	5	B	2	11	male	None	None	1296	None	30505202	1		305052	305	5	B	2	Day	20100539140059	09	no				6/6	6/6		09	none		none		09	normal		normal		normal		normal		normal		normal		normal		normal
305	5	B	3	11	male	None	Low/Mid Secondary	1297	Low/Mid Secondary	30505203	1		305052	305	5	B	3	Day	20100539140062	09	no				6/6	6/6		09	none		none		09	normal		normal		normal		normal		normal		normal		normal		normal
305	5	B	4	12	male	None	None	1298	None	30505204	1		305052	305	5	B	4	Day	20100539140064	09	no				6/6	6/6		09	none		none		09	normal		normal		normal		normal		normal		normal		normal		normal
305	5	B	5	10	male	Low/Mid Secondary	None	1299	Low/Mid Secondary	30505205	1		305052	305	5	B	5	Day	20200003140017	09	no				6/6	6/6		09	none		none		09	normal		normal		normal		normal		normal		normal		normal		normal
305	5	B	6	11	male	Higher Secondary	Tertiary	1300	Tertiary	30505206	1		305052	305	5	B	6	Day	20100472140011	09	no				6/6	6/6		09	none		none		09	normal		normal		normal		normal		normal		normal		normal		normal
305	5	B	7	11	male	Tertiary	None	1301	Tertiary	30505207	1		305052	305	5	B	7	Day	20100539140047	09	no				6/6	6/6		09	none		none		09	normal		normal		normal		normal		normal		normal		normal		normal
305	5	B	8	11	male	Primary	None	1302	Primary	30505208	1		305052	305	5	B	8	Day	20100053914005	09	no				6/6	6/6		09	none		none		09	normal		normal		normal		normal		normal		normal		normal		normal
305	5	B	9	11	male	Low/Mid Secondary	None	1303	Low/Mid Secondary	30505209	1		305052	305	5	B	9	Day	20100010140040	09	no				6/18	6/18		09	none		none		09	normal		normal		normal		normal		normal		normal		normal		normal
305	5	B	10	12	male	None	Primary	1304	Primary	30505210	1		305052	305	5	B	10	Day	20100464120014	09	no				6/6	6/6		09	none		none		09	normal		normal		normal		normal		normal		normal		normal		normal
305	5	B	11	11	male	None	None	1305	None	30505211	1		305052	305	5	B	11	Day	20400036130004	09	no				6/6	6/6		09	none		none		09	normal		normal		normal		normal		normal		normal		normal		normal
305	5	B	12	11	male	Primary	None	1306	Primary	30505212	1		305052	305	5	B	12	Day	20100539140050	09	no				6/6	6/6		09	none		none		09	normal		normal		normal		normal		normal		normal		normal		normal
305	5	B	13	11	male	Low/Mid Secondary	Tertiary	1307	Tertiary	30505213	1		305052	305	5	B	13	Day	20100539140053	09	no				6/6	6/6		09	none		none		09	normal		normal		normal		normal		normal		normal		normal		normal
305	5	B	14	12	male	Low/Mid Secondary	None	1308	Low/Mid Secondary	30505214	1		305052	305	5	B	14	Day	20100307120031	09	no				6/6	6/6		09	none		none		09	normal		normal		normal		normal		normal		normal		normal		normal
305	5	B	15	11	male	None	None	1309	None	30505215	1		305052	305	5	B	15	Day	20100539140052	09	no				6/6	6/6		09	none		none		09	normal		normal		normal		normal		normal		normal		normal		normal
305	5	B	16	9	male	Primary	Primary	1310	Primary	30505216	1		305052	305	5	B	16	Day	20200003140022	09	no				6/6	6/6		09	none		none		09	normal		normal		normal		normal		normal		normal		normal		normal
305	5	B	17	12	male	Primary	Primary	1311	Primary	30505217	1		305052	305	5	B	17	Day	20100539140060	09	no				6/6	6/6		09	none		none		09	normal		normal		normal		normal		normal		normal		normal		normal
305	5	B	18	11	male	Tertiary	Tertiary	1312	Tertiary	30505218	1		305052	305	5	B	18	Day	20200006140024	09	no				6/6	6/6		09	none		none		09	normal		normal		normal		normal		normal		normal		normal		normal
305	5	B	19	12	female	None	Tertiary	1313	Tertiary	30505219	1		305052	305	5	B	19	Day	20100299130054	09	no				6/24	6/24		09	none		none		09	normal		normal		normal		normal		normal		normal		normal		normal
305	5	B	20	11	female	Low/Mid Secondary	Low/Mid Secondary	1314	Low/Mid Secondary	30505220	1		305052	305	5	B	20	Day	20100299130054	09	no				6/6	6/6		09	none		none		09	normal		normal		normal		normal		normal		normal		normal		normal
305	5	B	21	10	female	Higher Secondary	Higher Secondary	1315	Higher Secondary	30505221	1		305052	305	5	B	21	Day	20400153140002	09	no				6/6	6/6		09	none		none		09	normal		normal		normal		normal		normal		normal		normal		normal
305	5	B	22	11	female	Primary	Higher Secondary	1316	Higher Secondary	30505222	1		305052	305	5	B	22	Day	20100528150019	09	no				6/6	6/6		09	none		none		09	normal		normal		normal		normal		normal		normal		normal		normal
305	5	B	23	11	female	Primary	Primary	1317	Primary	30505223	1		305052	305	5	B	23	Day	20100118120018	09	no				6/6	6/6		07	none		none		09	normal		normal		normal		normal		normal		normal		normal		normal
305	5	B	24	12	female	Primary	Primary	1318	Primary	30505224	1		305052	305	5	B	24	Day	20100020130056	09	no				6/6	6/6		09	none		none		09	normal		normal		normal		normal		normal		normal		normal		normal
305	5	B	25	9	female	Primary	Low/Mid Secondary	1319	Low/Mid Secondary	30505225	1		305052	305	5	B	25	Day	20100539140066	09	no				6/18	6/12		09	none		none		09	normal		normal		normal		normal		normal		normal		normal		normal
305	5	B	26	13	female	Primary	Primary	1320	Primary	30505226	1		305052	305	5	B	26	Day	20100528130009	09	no				6/6	6/6		09	none		none		09	normal		normal		normal		normal		normal		normal		normal		normal
305	5	B	27	10	female	Low/Mid Secondary	Tertiary	1321	Tertiary	30505227	1		305052	305	5	B	27	Day	20200003140015	09	no				6/6	6/6		09	none		none		09	normal		normal		normal		normal		normal		normal		normal		normal
305	5	B	28	13	female	Higher Secondary	Low/Mid Secondary	1322	Higher Secondary	30505228	1		305052	305	5	B	28	Day	20100020112171	09	yes	6/18	6/12		6/60	6/60		09	none		none		09	normal		normal		normal		normal		normal		normal		normal		normal
305	5	B	29	10	female	Primary	Primary	1323	Primary	30505229	1		305052	305	5	B	29	Day	20400064130057	09	no				6/18	6/12		09	none		none		09	normal		normal		normal		normal		normal		normal		normal		normal
305	5	B	30	11	female	Low/Mid Secondary	Higher Secondary	1324	Higher Secondary	30505230	1		305052	305	5	B	30	Day	20100030140096	09	no				6/9	6/6		09	none		none		09	normal		normal		normal		normal		normal		normal		normal		normal
305	5	B	31	10	female	Tertiary	Higher Secondary	1325	Tertiary	30505231	1		305052	305	5	B	31	Day	20100323140058	09	no				6/60	6/60		09	none		none		09	normal		normal		normal		normal		normal		normal		normal		normal
305	5	B	32	10	female	None	None	1326	None	30505232	1		305052	305	5	B	32	Day	20100539140067	09	no				6/6	6/6		09	none		none		09	normal		normal		normal		normal		normal		normal		normal		normal
305	5	B	33	12	female	None	Primary	1327	Primary	30505233	1		305052	305	5	B	33	Day	20100539140072	09	no				6/6	6/6		07	none		none		09	normal		normal		normal		normal		normal		normal		normal		normal
305	5	B	34	11	female	Primary	Low/Mid Secondary	1328	Low/Mid Secondary	30505234	1		305052	305	5	B	34	Day	20100539140073	09	no				6/6	6/6		09	none		none		09	normal		normal		normal		normal		normal		normal		normal		normal
306	4	C	1	12	male	Primary	Low/Mid Secondary	357	Low/Mid Secondary	30604301	1		306043	306	4	C	1	Day	20100020140053	8	no				6/6	6/6		8	none		none		8	normal		normal		normal		normal		normal		normal		normal		normal
306	4	C	2	11	male	None	Low/Mid Secondary	358	Low/Mid Secondary	30604302	1		306043	306	4	C	2	Day	20100020140090	8	no				6/6	6/6		8	none		none		8	normal		normal		normal		normal		normal		normal		normal		normal
306	4	C	3	10	male	Low/Mid Secondary	None	359	Low/Mid Secondary	30604303	1		306043	306	4	C	3	Day	20400082150003	8	no				6/6	6/6		8	none		none		8	normal		normal		normal		normal		normal		normal		normal		normal
306	4	C	4	10	male	Low/Mid Secondary	Low/Mid Secondary	360	Low/Mid Secondary	30604304	1		306043	306	4	C	4	Day	20100020150044	8	no				6/6	6/6		8	none		none		8	normal		normal		normal		normal		normal		normal		normal		normal
306	4	C	5	10	male	None	None	361	None	30604305	1		306043	306	4	C	5	Day	20100124150008	8	no				6/6	6/6		8	none		none		8	normal		normal		normal		normal		normal		normal		normal		normal
306	4	C	6	10	male	None	None	362	None	30604306	1		306043	306	4	C	6	Day	20100020150052	8	no				6/6	6/6		8	none		none		8	normal		normal		normal		normal		normal		normal		normal		normal
306	4	C	7	10	male	Higher Secondary	None	363	Higher Secondary	30604307	1		306043	306	4	C	7	Day	20100020140059	8	no				6/6	6/6		8	none		none		8	normal		normal		normal		normal		normal		normal		normal		normal
306	4	C	8	10	male	None	None	364	None	30604308	1		306043	306	4	C	8	Day	20100020150048	8	no				6/6	6/6		8	none		none		8	normal		normal		normal		normal		normal		normal		normal		normal
306	4	C	9	10	male	None	Primary	365	Primary	30604309	1		306043	306	4	C	9	Day	20100020150047	8	no				6/24	6/36		8	none		none		8	normal		normal		normal		normal		normal		normal		normal		normal
306	4	C	10	11	male	Low/Mid Secondary	Low/Mid Secondary	366	Low/Mid Secondary	30604310	1		306043	306	4	C	10	Day	20100020140061	8	no				6/6	6/6		8	none		none		8	normal		normal		normal		normal		normal		normal		normal		normal
306	4	C	11	11	male	Higher Secondary	Tertiary	367	Tertiary	30604311	1		306043	306	4	C	11	Day	20100452150033	8	no				6/6	6/6		8	none		none		8	normal		normal		normal		normal		normal		normal		normal		normal
306	4	C	12	9	male	Higher Secondary	Higher Secondary	368	Higher Secondary	30604312	1		306043	306	4	C	12	Day	20100020150073	8	no				6/6	6/6		8	none		none		8	normal		normal		normal		normal		normal		normal		normal		normal
306	4	C	13	10	male	Low/Mid Secondary	None	369	Low/Mid Secondary	30604313	1		306043	306	4	C	13	Day	20200003150020	8	no				6/6	6/6		8	none		none		8	normal		normal		normal		normal		normal		normal		normal		normal
306	4	C	14	12	male	None	None	370	None	30604314	1		306043	306	4	C	14	Day	20100028140031	8	no				6/6	6/6		8	none		none		8	normal		normal		normal		normal		normal		normal		normal		normal
306	4	C	15	11	male	None	None	371	None	30604315	1		306043	306	4	C	15	Day	20100020140092	8	no				6/6	6/6		8	none		none		8	normal		normal		normal		normal		normal		normal		normal		normal
306	4	C	16	10	male	None	Low/Mid Secondary	372	Low/Mid Secondary	30604316	1		306043	306	4	C	16	Day	20100051150003	08	no				6/12	3/60		08	none		none		08	normal		normal		normal		normal		normal		normal		normal		normal
306	4	C	17	11	male	Primary	Low/Mid Secondary	373	Low/Mid Secondary	30604317	1		306043	306	4	C	17	Day	20100020140021	8	no				6/6	6/6		8	none		none		8	normal		normal		normal		normal		normal		normal		normal		normal
306	4	C	18	10	male	None	None	374	None	30604318	1		306043	306	4	C	18	Day	20100020150050	8	no				6/6	6/6		8	none		none		8	normal		normal		normal		normal		normal		normal		normal		normal
306	4	C	19	10	male	Low/Mid Secondary	Low/Mid Secondary	375	Low/Mid Secondary	30604319	1		306043	306	4	C	19	Day	20100020150046	8	no				6/6	6/6		8	none		none		8	normal		normal		normal		normal		normal		normal		normal		normal
306	4	C	20	10	male	Primary	Low/Mid Secondary	376	Low/Mid Secondary	30604320	1		306043	306	4	C	20	Day	20100020150057	8	no				6/6	6/6		8	none		none		8	normal		normal		normal		normal		normal		normal		normal		normal
306	4	C	21	11	male	Primary	Low/Mid Secondary	377	Low/Mid Secondary	30604321	1		306043	306	4	C	21	Day	20100020150058	08	yes	6/24	6/18		6/60	6/60		08	none		none		08	normal		normal		normal		normal		normal		normal		normal		normal
306	4	C	22	9	male	Low/Mid Secondary	Higher Secondary	378	Higher Secondary	30604322	1		306043	306	4	C	22	Day	20100020150055	8	no				6/6	6/6		8	none		none		8	normal		normal		normal		normal		normal		normal		normal		normal
306	4	C	23	10	male	Low/Mid Secondary	Low/Mid Secondary	379	Low/Mid Secondary	30604323	1		306043	306	4	C	23	Day	20100124150057	8	no				6/60	6/60		8	none		none		8	normal		normal		normal		normal		normal		normal		normal		normal
306	4	C	24	11	female	None	Tertiary	380	Tertiary	30604324	1		306043	306	4	C	24	Day	20100358140016	8	no				6/6	6/6		8	none		none		8	normal		normal		normal		normal		normal		normal		normal		normal
306	4	C	25	10	female	Higher Secondary	Higher Secondary	381	Higher Secondary	30604325	1		306043	306	4	C	25	Day	20100020150079	8	yes	6/60	6/6		6/60	6/9		8	esotropia	30	none		8	normal		normal		normal		normal		normal		normal		normal		normal
306	4	C	26	11	female	None	None	382	None	30604326	1		306043	306	4	C	26	Day	20100033150033	8	no				6/6	6/6		8	none		none		8	normal		normal		normal		normal		normal		normal		normal		normal
306	4	C	27	11	female	None	None	383	None	30604327	1		306043	306	4	C	27	Day	20100020150059	8	no				6/6	6/6		8	none		none		8	normal		normal		normal		normal		normal		normal		normal		normal
306	4	C	28	10	female	None	None	384	None	30604328	1		306043	306	4	C	28	Day	20100020150074	8	no				6/6	6/6		8	none		none		8	normal		normal		normal		normal		normal		normal		normal		normal
306	4	C	29	10	female	Primary	Primary	385	Primary	30604329	1		306043	306	4	C	29	Day	20100020140063	8	no				6/6	6/6		8	none		none		8	normal		normal		normal		normal		normal		normal		normal		normal
306	4	C	30	10	female	None	None	386	None	30604330	1		306043	306	4	C	30	Day	20100263150082	8	no				6/18	6/18		8	none		none		8	normal		normal		normal		normal		normal		normal		normal		normal
306	4	C	31	11	female	Low/Mid Secondary	None	387	Low/Mid Secondary	30604331	1		306043	306	4	C	31	Day	20100020150068	8	no				6/6	6/6		8	none		none		8	normal		normal		normal		normal		normal		normal		normal		normal
306	4	C	32	10	female	None	None	388	None	30604332	1		306043	306	4	C	32	Day	20100080150054	8	no				6/6	6/6		8	none		none		8	normal		normal		normal		normal		normal		normal		normal		normal
306	4	C	33	10	female	Higher Secondary	Higher Secondary	389	Higher Secondary	30604333	1		306043	306	4	C	33	Day	20100020150066	8	no				6/6	6/6		8	none		none		8	normal		normal		normal		normal		normal		normal		normal		normal
306	5	A	1	12	male	Primary	None	392	Primary	30605101	1		306051	306	5	A	1	Day	20100020140010	9	no				6/6	6/6		9	none		none		9	normal		normal		normal		normal		normal		normal		normal		normal
306	5	A	2	10	male	Tertiary	Tertiary	393	Tertiary	30605102	1		306051	306	5	A	2	Day	20100020140074	9	no				6/6	6/6		9	none		none		9	normal		normal		normal		normal		normal		normal		normal		normal
306	5	A	3	11	male	None	Primary	394	Primary	30605103	1		306051	306	5	A	3	Day	20100020140089	9	no				6/6	6/6			none		none		9	normal		normal		normal		normal		normal		normal		normal		normal
306	5	A	4	11	male	Low/Mid Secondary	None	395	Low/Mid Secondary	30605104	1		306051	306	5	A	4	Day	20100537140013	9	no				6/6	6/6		9	none		none		9	normal		normal		normal		normal		normal		normal		normal		normal
306	5	A	5	11	male	Primary	Primary	396	Primary	30605105	1		306051	306	5	A	5	Day	20100020140057	9	no				6/6	6/6		9	none		none		9	normal		normal		normal		normal		normal		normal		normal		normal
306	5	A	6	10	male	Low/Mid Secondary	Low/Mid Secondary	397	Low/Mid Secondary	30605106	1		306051	306	5	A	6	Day	20100022140010	9	no				6/6	6/6		9	none		none		9	normal		normal		normal		normal		normal		normal		normal		normal
306	5	A	7	11	male	Low/Mid Secondary	Tertiary	398	Tertiary	30605107	1		306051	306	5	A	7	Day	20100020140005	9	no				6/6	6/6		9	none		none		9	normal		normal		normal		normal		normal		normal		normal		normal
306	5	A	8	10	male	None	Primary	399	Primary	30605108	1		306051	306	5	A	8	Day	20100313140109	9	no				6/6	6/6		9	none		none		9	normal		normal		normal		normal		normal		normal		normal		normal
306	5	A	9	11	male	Low/Mid Secondary	Low/Mid Secondary	400	Low/Mid Secondary	30605109	1		306051	306	5	A	9	Day	20100020140088	9	no				6/6	6/6		9	none		none		9	normal		normal		normal		normal		normal		normal		normal		normal
306	5	A	10	11	male	Low/Mid Secondary	Low/Mid Secondary	401	Low/Mid Secondary	30605110	1		306051	306	5	A	10	Day	20100020140054	9	no				6/6	6/6		9	none		none		9	normal		normal		normal		normal		normal		normal		normal		normal
306	5	A	11	11	male	Low/Mid Secondary	None	402	Low/Mid Secondary	30605111	1		306051	306	5	A	11	Day	20100020140009	9	no				6/6	6/6		9	none		none		9	normal		normal		normal		normal		normal		normal		normal		normal
306	5	A	12	10	male	Low/Mid Secondary	Low/Mid Secondary	403	Low/Mid Secondary	30605112	1		306051	306	5	A	12	Day	20100532140018	9	no				6/18	6/18		9	none		none		9	normal		normal		normal		normal		normal		normal		normal		normal
306	5	A	13	11	male	Low/Mid Secondary	Low/Mid Secondary	404	Low/Mid Secondary	30605113	1		306051	306	5	A	13	Day	20100020140080	9	no				6/6	6/6		9	none		none		9	normal		normal		normal		normal		normal		normal		normal		normal
306	5	A	14	11	male	None	Primary	405	Primary	30605114	1		306051	306	5	A	14	Day	20100020140075	9	no				6/6	6/6		9	none		none		9	normal		normal		normal		normal		normal		normal		normal		normal
306	5	A	15	11	male	Low/Mid Secondary	None	406	Low/Mid Secondary	30605115	1		306051	306	5	A	15	Day	20100020140085	9	no				6/6	6/6		9	none		none		9	normal		normal		normal		normal		normal		normal		normal		normal
306	5	A	16	12	male	None	Primary	407	Primary	30605116	1		306051	306	5	A	16	Day	20100020120084	9	no				6/6	6/6		9	none		none		9	normal		normal		normal		normal		normal		normal		normal		normal
306	5	A	17	12	female	None	Primary	408	Primary	30605117	1		306051	306	5	A	17	Day	20400032130001	9	no				6/6	6/6		9	none		none		9	normal		normal		normal		normal		normal		normal		normal		normal
306	5	A	18	11	female	None	None	409	None	30605118	1		306051	306	5	A	18	Day	20100030140087	9	no				6/6	6/6		9	none		none		9	normal		normal		normal		normal		normal		normal		normal		normal
306	5	A	19	11	female	Low/Mid Secondary	None	410	Low/Mid Secondary	30605119	1		306051	306	5	A	19	Day	20100020140069	9	no				6/6	6/6		9	none		none		9	normal		normal		normal		normal		normal		normal		normal		normal
306	5	A	20	12	female	Low/Mid Secondary	None	411	Low/Mid Secondary	30605120	1		306051	306	5	A	20	Day	20100024130056	9	no				6/6	6/6		9	none		none		9	normal		normal		normal		normal		normal		normal		normal		normal
306	5	A	21	12	female	Low/Mid Secondary	Primary	412	Low/Mid Secondary	30605121	1		306051	306	5	A	21	Day	20100020130125	9	no				6/6	6/6		9	none		none		9	normal		normal		normal		normal		normal		normal		normal		normal
306	5	A	22	11	female	Primary	Primary	413	Primary	30605122	1		306051	306	5	A	22	Day	20100020140025	9	no				6/6	6/6		9	none		none		9	normal		normal		normal		normal		normal		normal		normal		normal
306	5	A	23	10	female	Low/Mid Secondary	Low/Mid Secondary	414	Low/Mid Secondary	30605123	1		306051	306	5	A	23	Day	20200036150031	9	no				6/60	6/24		9	none		none		9	normal		normal		normal		normal		normal		normal		normal		normal
306	5	A	24	11	female	Higher Secondary	Higher Secondary	415	Higher Secondary	30605124	1		306051	306	5	A	24	Day	20100020140018	9	no				6/24	6/24		9	none		none		9	normal		normal		normal		normal		normal		normal		normal		normal
306	5	A	25	11	female	None	Low/Mid Secondary	416	Low/Mid Secondary	30605125	1		306051	306	5	A	25	Day	20100020140014	9	no				6/6	6/6		9	none		none		9	normal		normal		normal		normal		normal		normal		normal		normal
306	5	A	26	10	female	None	Higher Secondary	417	Higher Secondary	30605126	1		306051	306	5	A	26	Day	20100174140001	9	no				6/6	6/6		9	none		none		9	normal		normal		normal		normal		normal		normal		normal		normal
306	5	A	27	10	female	None	Primary	418	Primary	30605127	1		306051	306	5	A	27	Day	20200003150016	9	no				6/6	6/6		9	none		none		9	normal		normal		normal		normal		normal		normal		normal		normal
306	5	A	28	13	female	None	Primary	419	Primary	30605128	1		306051	306	5	A	28	Day	20100020140039	09	no				6/6	6/6		09	none		none		09	normal		normal		normal		normal		normal		normal		normal		normal
306	5	A	29	10	female	Higher Secondary	Low/Mid Secondary	420	Higher Secondary	30605129	1		306051	306	5	A	29	Day	20100030140100	9	no				6/18	6/18		9	none		none		9	normal		normal		normal		normal		normal		normal		normal		normal
306	5	A	30	11	female	None	Low/Mid Secondary	421	Low/Mid Secondary	30605130	1		306051	306	5	A	30	Day	20100020140013	9	no				6/18	6/18		9	none		none		9	normal		normal		normal		normal		normal		normal		normal		normal
306	5	A	31	11	female	Primary	Tertiary	422	Tertiary	30605131	1		306051	306	5	A	31	Day	20100301140076	9	no				6/6	6/6		9	none		none		9	normal		normal		normal		normal		normal		normal		normal		normal
306	5	A	32	11	female	Low/Mid Secondary	Low/Mid Secondary	423	Low/Mid Secondary	30605132	1		306051	306	5	A	32	Day	20200003150017	9	no				6/6	6/6		9	none		none		9	normal		normal		normal		normal		normal		normal		normal		normal
306	5	B	1	11	male	None	Low/Mid Secondary	424	Low/Mid Secondary	30605201	1		306052	306	5	B	1	Day	20100020120056	9	no				6/6	6/6		9	none		none		9	normal		normal		normal		normal		normal		normal		normal		normal
306	5	B	2	12	male	Primary	Low/Mid Secondary	425	Low/Mid Secondary	30605202	1		306052	306	5	B	2	Day	20100005120024	9	no				6/6	6/6		9	none		none		9	normal		normal		normal		normal		normal		normal		normal		normal
306	5	B	3	11	male	Low/Mid Secondary	Low/Mid Secondary	426	Low/Mid Secondary	30605203	1		306052	306	5	B	3	Day	20100020140058	9	no				6/6	6/6		9	none		none		9	normal		normal		normal		normal		normal		normal		normal		normal
306	5	B	4	11	male	Higher Secondary	Higher Secondary	427	Higher Secondary	30605204	1		306052	306	5	B	4	Day	20200031400013	09	no				6/18	6/12		09	none		none		09	normal		normal		normal		normal		normal		normal		normal		normal
306	5	B	5	11	male	None	Low/Mid Secondary	428	Low/Mid Secondary	30605205	1		306052	306	5	B	5	Day	20100310140020	9	no				4/60	4/60		9	none		none		9	normal		normal		normal		normal		normal		normal		normal		normal
306	5	B	6	11	male	None	None	429	None	30605206	1		306052	306	5	B	6	Day	20100080130006	9	no				6/6	6/6		9	none		none		9	normal		normal		normal		normal		normal		normal		normal		normal
306	5	B	7	11	male	None	Higher Secondary	430	Higher Secondary	30605207	1		306052	306	5	B	7	Day	20400032130009	9	no				6/6	6/6		9	none		none		9	normal		normal		normal		normal		normal		normal		normal		normal
306	5	B	8	11	male	None	Low/Mid Secondary	431	Low/Mid Secondary	30605208	1		306052	306	5	B	8	Day	20100020140047	9	no				6/6	6/6		9	none		none		9	normal		normal		normal		normal		normal		normal		normal		normal
306	5	B	9	11	male	Low/Mid Secondary	None	432	Low/Mid Secondary	30605209	1		306052	306	5	B	9	Day	20100020140048	9	no				6/6	6/6		9	none		none		9	normal		normal		normal		normal		normal		normal		normal		normal
306	5	B	10	13	male	Primary	None	433	Primary	30605210	1		306052	306	5	B	10	Day	20100020130091	9	no				6/6	6/6		9	none		none		9	normal		normal		normal		normal		normal		normal		normal		normal
306	5	B	11	12	male	Primary	Primary	434	Primary	30605211	1		306052	306	5	B	11	Day	20100020140052	9	no				6/6	6/6		9	none		none		9	normal		normal		normal		normal		normal		normal		normal		normal
306	5	B	12	14	male	None	None	435	None	30605212	1		306052	306	5	B	12	Day	20100284120061	9	no				6/6	6/6		9	none		none		9	normal		normal		normal		normal		normal		normal		normal		normal
306	5	B	13	10	male	Tertiary	Tertiary	436	Tertiary	30605213	1		306052	306	5	B	13	Day	20100083140023	9	no				6/6	6/6		9	none		none		9	normal		normal		normal		normal		normal		normal		normal		normal
306	5	B	14	10	male	Tertiary	Tertiary	437	Tertiary	30605214	1		306052	306	5	B	14	Day	20100020140098	9	no				6/12	6/12		9	none		none		9	normal		normal		normal		normal		normal		normal		normal		normal
306	5	B	15	10	male	Higher Secondary	None	438	Higher Secondary	30605215	1		306052	306	5	B	15	Day	20100051140019	9	no				6/6	6/6		9	none		none		9	normal		normal		normal		normal		normal		normal		normal		normal
306	5	B	16	11	male	None	Primary	439	Primary	30605216	1		306052	306	5	B	16	Day	20100020140035	9	no				6/6	6/6		9	none		none		9	normal		normal		normal		normal		normal		normal		normal		normal
306	5	B	17	11	male	Higher Secondary	Primary	440	Higher Secondary	30605217	1		306052	306	5	B	17	Day	20100020140042	9	no				6/6	6/6		9	none		none		9	normal		normal		normal		normal		normal		normal		normal		normal
306	5	B	18	11	female	None	Higher Secondary	441	Higher Secondary	30605218	1		306052	306	5	B	18	Day	20100020140039	9	no				6/6	6/6		9	none		none		9	normal		normal		normal		normal		normal		normal		normal		normal
306	5	B	19	10	female	Tertiary	Higher Secondary	442	Tertiary	30605219	1		306052	306	5	B	19	Day	20100030140087	9	no				6/6	6/6		9	none		none		9	normal		normal		normal		normal		normal		normal		normal		normal
306	5	B	20	10	female	None	Higher Secondary	443	Higher Secondary	30605220	1		306052	306	5	B	20	Day	20200010140028	9	no				6/6	6/6		9	none		none		9	normal		normal		normal		normal		normal		normal		normal		normal
306	5	B	21	10	female	Higher Secondary	Tertiary	444	Tertiary	30605221	1		306052	306	5	B	21	Day	20100241140003	9	no				6/6	6/6		9	none		none		9	normal		normal		normal		normal		normal		normal		normal		normal
306	5	B	22	11	female	None	None	445	None	30605222	1		306052	306	5	B	22	Day	20100030140091	9	no				6/6	6/6		9	none		none		9	normal		normal		normal		normal		normal		normal		normal		normal
306	5	B	23	12	female	None	None	446	None	30605223	1		306052	306	5	B	23	Day	20100506130015	9	no				6/6	6/6		9	none		none		9	normal		normal		normal		normal		normal		normal		normal		normal
306	5	B	24	9	female	Higher Secondary	None	447	Higher Secondary	30605224	1		306052	306	5	B	24	Day	20200024140078	9	no				6/6	6/6		9	none		none		9	normal		normal		normal		normal		normal		normal		normal		normal
306	5	B	25	10	female	Primary	None	448	Primary	30605225	1		306052	306	5	B	25	Day	20400121130010	9	no				6/6	6/6		9	none		none		9	normal		normal		normal		normal		normal		normal		normal		normal
306	5	B	26	10	female	Tertiary	Tertiary	449	Tertiary	30605226	1		306052	306	5	B	26	Day	20100020140044	9	no				6/6	6/6		9	none		none		9	normal		normal		normal		normal		normal		normal		normal		normal
306	5	B	27	11	female	Low/Mid Secondary	Low/Mid Secondary	450	Low/Mid Secondary	30605227	1		306052	306	5	B	27	Day	20100020140044	9	no				6/6	6/6		9	none		none		9	normal		normal		normal		normal		normal		normal		normal		normal
306	5	B	28	11	female	None	None	451	None	30605228	1		306052	306	5	B	28	Day	20100020149932	9	no				6/6	6/6		9	none		none		9	normal		normal		normal		normal		normal		normal		normal		normal
306	5	B	29	10	female	Primary	None	452	Primary	30605229	1		306052	306	5	B	29	Day	20100020140037	9	yes	6/12	6/36		5/60	5/60		9	none		none		9	normal		normal		normal		normal		normal		normal		normal		normal
306	5	B	30	12	female	Low/Mid Secondary	Low/Mid Secondary	453	Low/Mid Secondary	30605230	1		306052	306	5	B	30	Day	20100173130021	9	no				6/6	6/6		9	none		none		9	normal		normal		normal		normal		normal		normal		normal		normal
306	5	B	31	11	female	Higher Secondary	None	454	Higher Secondary	30605231	1		306052	306	5	B	31	Day	20100020140051	9	no				6/6	6/6		9	none		none		9	normal		normal		normal		normal		normal		normal		normal		normal
306	5	B	32	12	female	Low/Mid Secondary	Higher Secondary	455	Higher Secondary	30605232	1		306052	306	5	B	32	Day	20100020130048	9	no				6/6	6/6		9	none		none		9	normal		normal		normal		normal		normal		normal		normal		normal
306	5	B	33	11	female	Low/Mid Secondary	Higher Secondary	456	Higher Secondary	30605233	1		306052	306	5	B	33	Day	20100020140045	9	no				6/6	6/6		9	none		none		9	normal		normal		normal		normal		normal		normal		normal		normal
306	5	B	34	10	female	None	Primary	457	Primary	30605234	1		306052	306	5	B	34	Day	20100457140010	9	no				6/6	6/6		9	none		none		9	normal		normal		normal		normal		normal		normal		normal		normal
306	5	B	35	10	female	Higher Secondary	Higher Secondary	458	Higher Secondary	30605235	1		306052	306	5	B	35	Day	20100020140030	9	no				6/6	6/6		9	none		none		9	normal		normal		normal		normal		normal		normal		normal		normal
403	4	B	1	10	male	None	Primary	585	Primary	40304201	1		403042	403	4	B	1	Day	20100056150035	03	no				6/6	6/6		01	none		none		01	normal		normal		normal		normal		normal		normal		normal		normal
403	4	B	2	11	male	None	None	586	None	40304202	1		403042	403	4	B	2	Day	20100176150062	03	no				6/6	6/6		01	none		none		01	normal		normal		normal		normal		normal		normal		normal		normal
403	4	B	3	10	male	None	None	587	None	40304203	1		403042	403	4	B	3	Day	20100056150021	03	no				6/6	6/6		01	none		none		01	normal		normal		normal		normal		normal		normal		normal		normal
403	4	B	4	10	male	None	Don't Know	588	Don't Know	40304204	1		403042	403	4	B	4	Day	20100056150029	03	no				6/6	6/6		01	none		none		01	normal		normal		normal		normal		normal		normal		normal		normal
403	4	B	5	11	male	Higher Secondary	Primary	589	Higher Secondary	40304205	1		403042	403	4	B	5	Day	20100056150058	03	no				6/6	6/6		01	none		none		01	normal		normal		normal		normal		normal		normal		normal		normal
403	4	B	6	12	male	None	None	590	None	40304206	1		403042	403	4	B	6	Day	20100067140009	03	no				6/6	6/6		01	none		none		01	normal		normal		normal		normal		normal		normal		normal		normal
403	4	B	7	10	male	Tertiary	Tertiary	591	Tertiary	40304207	1		403042	403	4	B	7	Day	20100056150010	03	no				6/6	6/6		01	none		none		01	normal		normal		normal		normal		normal		normal		normal		normal
403	4	B	8	14	male			592		40304208	1		403042	403	4	B	8	Day	20100056150050		no
403	4	B	9	11	male	Don't Know	Don't Know	593	Don't Know	40304209	1		403042	403	4	B	9	Day	20100056150004	03	no				6/12	6/18		01	none		none		01	normal		normal		normal		normal		normal		normal		normal		normal
403	4	B	10	10	female	None	None	594	None	40304210	1		403042	403	4	B	10	Day	20100062150002	03	no				6/6	6/6		01	none		none		01	abnormal	Stye	normal		normal		normal		normal		normal		normal		normal
403	4	B	11	10	female	Low/Mid Secondary	Primary	595	Low/Mid Secondary	40304211	1		403042	403	4	B	11	Day	20100056150027	03	no				6/60	6/60		01	none		none		01	normal		normal		normal		normal		normal		normal		normal		normal
403	4	B	12	12	female	Primary	None	596	Primary	40304212	1		403042	403	4	B	12	Day	20100056150047	02	no				6/6	6/6		01	none		none		01	normal		normal		normal		normal		normal		normal		normal		normal
403	4	B	13	10	female	None	Primary	597	Primary	40304213	1		403042	403	4	B	13	Day	20100056150047	03	no				6/6	6/6		01	none		none		01	normal		normal		normal		normal		normal		normal		normal		normal
403	4	B	14	10	female	Primary	Low/Mid Secondary	598	Low/Mid Secondary	40304214	1		403042	403	4	B	14	Day	20100403150064		no				6/6	6/6			none		none			normal		normal		normal		normal		normal		normal		normal		normal
403	4	B	15	14	female	None	Higher Secondary	599	Higher Secondary	40304215	1		403042	403	4	B	15	Day	20100056153009	02	no				6/36	6/6		01	exotropia	10	exotropia	10	01	normal		normal		normal		normal		normal		normal		normal		normal
403	4	B	16	10	female	None	Primary	600	Primary	40304216	1		403042	403	4	B	16	Day	20100056150014		no				6/6	6/6			none		none			normal		normal		normal		normal		normal		normal		normal		normal
403	4	B	17	10	female	Don't Know	Higher Secondary	601	Don't Know	40304217	1		403042	403	4	B	17	Day	20100252150034	02	no				6/6	6/6		01	none		none		01	normal		normal		normal		normal		normal		normal		normal		normal
403	4	B	18	11	female	None	Primary	602	Primary	40304218	1		403042	403	4	B	18	Day	20100056150018	02	no				6/6	6/6		01	none		none		01	normal		normal		normal		normal		normal		normal		normal		normal
403	4	B	19	10	male	Primary		603	Primary	40304219	1		403042	403	4	B	19	Day	20100061150003	03	no				6/24	6/18		01	none		none		01	normal		normal		normal		normal		normal		normal		normal		normal
403	4	B	20	10	male	Primary	Primary	604	Primary	40304220	1		403042	403	4	B	20	Day	20100060150010	03	no				6/6	6/6		01	none		none		01	normal		normal		normal		normal		normal		normal		normal		normal
403	4	B	21	10	male	Higher Secondary	None	605	Higher Secondary	40304221	1		403042	403	4	B	21	Day	20100056150012	03	no				6/12	6/18		01	none		none		01	normal		normal		normal		normal		normal		normal		normal		normal
403	4	B	22	9	female			606		40304222	1		403042	403	4	B	22	Day	20100056150036		no
403	4	B	23	10	male	Higher Secondary	Tertiary	607	Tertiary	40304223	1		403042	403	4	B	23	Day	20100006150004	02	no				6/6	6/6		01	none		none		01	normal		normal		normal		normal		normal		normal		normal		normal
403	4	B	24	10	female	None	None	608	None	40304224	1		403042	403	4	B	24	Day	20100416120049	02	no				6/6	6/6		01	none		none		01	normal		normal		normal		normal		normal		normal		normal		normal
403	8	B	1	14	male	Higher Secondary	Primary	34	Higher Secondary	40308201	1		403082	403	8	B	1	Day	20100056110002	03	no				6/6	6/6		01	none		none		01	normal		normal		normal		normal		normal		normal		normal		normal
403	8	B	2	14	male			35		40308202	1		403082	403	8	B	2	Day	20100056110881		no
403	8	B	3	14	male	Primary	Primary	36	Primary	40308203	1		403082	403	8	B	3	Day	20100433111522	03	no				6/12	6/12		01	none		none		01	normal		normal		normal		normal		normal		normal		normal		normal
403	8	B	4	14	male	Primary	Higher Secondary	37	Higher Secondary	40308204	1		403082	403	8	B	4	Day	20100125110003	03	no				6/6	6/6		01	none		none		01	normal		normal		normal		normal		normal		normal		normal		normal
403	8	B	5	14	male	None	None	38	None	40308205	1		403082	403	8	B	5	Day	20100056110874	03	yes	6/18	6/18		6/60	5/60		01	none		none		01	normal		normal		normal		normal		normal		normal		normal		normal
403	8	B	6	15	male	None	None	39	None	40308206	1		403082	403	8	B	6	Day	20100056110021	03	no				6/6	6/6		01	none		none		01	normal		normal		normal		normal		normal		normal		normal		normal
403	8	B	7	15	male	None	Primary	40	Primary	40308207	1		403082	403	8	B	7	Day	20100056110885	03	no				6/6	6/6		01	none		none		01	normal		normal		normal		normal		normal		normal		normal		normal
403	8	B	8	14	male	Primary	Primary	41	Primary	40308208	1		403082	403	8	B	8	Day	20100056130006	03	no				6/6	6/6		01	none		none		01	normal		normal		normal		normal		normal		normal		normal		normal
403	8	B	9	20	male	None	None	42	None	40308209	1		403082	403	8	B	9	Day	20100057140007	03	no				6/12	2/60		01	none		none		01	normal		normal		normal		normal		normal		normal		normal		normal
403	8	B	10	16	male	Primary	Primary	43	Primary	40308210	1		403082	403	8	B	10	Day	20100167110022	03	no				6/6	6/6		01	none		none		01	normal		normal		normal		normal		normal		normal		normal		normal
403	8	B	11	14	male	None	Primary	44	Primary	40308211	1		403082	403	8	B	11	Day	20100056110043	03	no				6/12	6/12		01	none		none		01	normal		normal		normal		normal		normal		normal		normal		normal
403	8	B	12	14	male	None	Primary	45	Primary	40308212	1		403082	403	8	B	12	Day	20100056110884	03	no				6/6	6/6		01	none		none		01	normal		normal		normal		normal		normal		normal		normal		normal
403	8	B	13	14	male	None	Primary	46	Primary	40308213	1		403082	403	8	B	13	Day	20100057140003	03	no				6/6	6/6		01	none		none		01	normal		normal		normal		normal		normal		normal		normal		normal
403	8	B	14	14	male	Primary	None	47	Primary	40308214	1		403082	403	8	B	14	Day	20100304110444	03	no				6/6	6/6		01	none		none		01	normal		normal		normal		normal		normal		normal		normal		normal
403	8	B	15	14	male	Primary	Primary	48	Primary	40308215	1		403082	403	8	B	15	Day	20100056110867	03	no				6/6	6/6		01	none		none		01	normal		normal		normal		normal		normal		normal		normal		normal
403	8	B	16	14	male	Low/Mid Secondary	Low/Mid Secondary	49	Low/Mid Secondary	40308216	1		403082	403	8	B	16	Day	20100020112188	03	no				6/6	6/6		01	none		none		01	normal		normal		normal		normal		normal		normal		normal		normal
403	8	B	17	14	male	Low/Mid Secondary	Low/Mid Secondary	50	Low/Mid Secondary	40308217	1		403082	403	8	B	17	Day	20100167110613	03	no				6/6	6/6		01	exotropia	10	exotropia	10	01	normal		normal		normal		normal		normal		normal		normal		normal
403	8	B	18	13	female	None	None	51	None	40308218	1		403082	403	8	B	18	Day	20100056130166	03	no				6/6	6/6		01	none		none		01	normal		normal		normal		normal		normal		normal		normal		normal
403	8	B	19	15	female	None	None	52	None	40308219	1		403082	403	8	B	19	Day	20100056110894	03	no				6/12	6/12		01	none		none		01	normal		normal		normal		normal		normal		normal		normal		normal
403	8	B	20	13	female	Primary	Primary	53	Primary	40308220	1		403082	403	8	B	20	Day	20100056110020	03	no				6/6	6/6		01	none		none		01	normal		normal		normal		normal		normal		normal		normal		normal
403	8	B	21	14	female	None	Primary	54	Primary	40308221	1		403082	403	8	B	21	Day	20100066110037	03	no				6/6	6/6		01	none		none		01	normal		normal		normal		normal		normal		normal		normal		normal
403	8	B	22	14	female	Low/Mid Secondary	None	55	Low/Mid Secondary	40308222	1		403082	403	8	B	22	Day	20100280112019	03	no				6/6	6/6		01	none		none		01	normal		normal		normal		normal		normal		normal		normal		normal
403	8	B	23	16	female	None	Primary	56	Primary	40308223	1		403082	403	8	B	23	Day	20100288110015	03	no				6/6	6/6		01	none		none		01	normal		normal		normal		normal		normal		normal		normal		normal
403	8	B	24	16	female	None	None	57	None	40308224	1		403082	403	8	B	24	Day	20100309110180	03	no				6/6	6/6		01	none		none		01	normal		normal		normal		normal		normal		normal		normal		normal
403	8	B	25	14	female	Primary	Primary	58	Primary	40308225	1		403082	403	8	B	25	Day	20100056110900	03	no				6/6	6/6		01	none		none		01	normal		normal		normal		normal		normal		normal		normal		normal
403	8	B	26	14	female	Primary	Higher Secondary	59	Higher Secondary	40308226	1		403082	403	8	B	26	Day	20100060110147	03	no				6/6	6/6		01	none		none		01	normal		normal		normal		normal		normal		normal		normal		normal
403	8	B	27	14	female	Primary	Higher Secondary	60	Higher Secondary	40308227	1		403082	403	8	B	27	Day	20400027110022	03	no				6/6	6/6		01	none		none		01	normal		normal		normal		normal		normal		normal		normal		normal
403	8	B	28	13	female	Primary	None	61	Primary	40308228	1		403082	403	8	B	28	Day	20100056130007	03	no				6/6	6/6		01	none		none		01	normal		normal		normal		normal		normal		normal		normal		normal
403	8	B	29	17	female			62		40308229	1		403082	403	8	B	29	Day	20100056110126		no
403	8	B	30	14	female	None	Primary	63	Primary	40308230	1		403082	403	8	B	30	Day	20100056130008	03	no				6/6	6/6		01	none		none		01	normal		normal		normal		normal		normal		normal		normal		normal
405	8	C	1	16	male	Low/Mid Secondary	Primary	1041	Low/Mid Secondary	40508301	1		405083	405	8	C	1	Day	20100031110204	03	no				6/6	6/6		01	none		none		01	normal		normal		normal		normal		normal		normal		normal		normal
405	8	C	2	14	female	None	None	1042	None	40508302	1		405083	405	8	C	2	Boarder	20100515110111	03	no				6/6	6/6		1	none		none		1	normal		normal		normal		normal		normal		normal		normal		normal
405	8	C	3	15	male	None	Primary	1043	Primary	40508303	1		405083	405	8	C	3	Boarder	20400055110003	03	no				6/6	6/6		1	none		none		1	normal		normal		normal		normal		normal		normal		normal		normal
405	8	C	4	16	male	None	None	1044	None	40508304	1		405083	405	8	C	4	Boarder	20400054110012	03	no				6/6	6/6		01	none		none		01	normal		normal		normal		normal		normal		normal		normal		normal
405	8	C	5	15	female	None	None	1045	None	40508305	1		405083	405	8	C	5	Boarder	20100301110166	03	no				6/6	6/6		01	none		none		01	normal		normal		normal		normal		normal		normal		normal		normal
405	8	C	6	16	male	None	None	1046	None	40508306	1		405083	405	8	C	6	Boarder	20400054110018	03	no				6/24	6/24		01	exotropia	15	exotropia	15	01	normal		normal		normal		normal		normal		normal		normal		normal
405	8	C	7	15	female	Primary	Primary	1047	Primary	40508307	1		405083	405	8	C	7	Boarder	20100284110792	03	no				6/6	6/6		01	none		none		01	normal		normal		normal		normal		normal		normal		normal		normal
405	8	C	8	13	male	None	None	1048	None	40508308	1		405083	405	8	C	8	Day	20100284110752	03	no				6/18	6/18		01	none		none		01	normal		normal		normal		normal		normal		normal		normal		normal
405	8	C	9	18	male	None	None	1049	None	40508309	1		405083	405	8	C	9	Boarder	20100515110108	03	no				6/18	6/18		01	none		none		01	normal		normal		normal		normal		normal		normal		normal		normal
405	8	C	10	14	female	None	None	1050	None	40508310	1		405083	405	8	C	10	Day	20100284110205	03	no				6/6	6/6		01	none		none		01	normal		normal		normal		normal		normal		normal		normal		normal
405	8	C	11	17	female	None	Low/Mid Secondary	1051	Low/Mid Secondary	40508311	1		405083	405	8	C	11	Day	20100284110771	03	no				6/6	6/12		01	none		none		01	normal		normal		normal		normal		normal		normal		normal		normal
405	8	C	12	14	female	Primary	Low/Mid Secondary	1052	Low/Mid Secondary	40508312	1		405083	405	8	C	12	Boarder	20100284110014	03	no				6/18	6/6		01	none		none		01	normal		normal		normal		normal		normal		normal		normal		normal
405	8	C	13	15	female	None	Primary	1053	Primary	40508313	1		405083	405	8	C	13	Day	20100020112259	03	no				6/6	6/6		01	none		none		01	normal		normal		normal		normal		normal		normal		normal		normal
405	8	C	14	17	male	None	Primary	1054	Primary	40508314	1		405083	405	8	C	14	Boarder	20100284110764	03	no				6/6	6/6		01	none		none		01	normal		normal		normal		normal		normal		normal		normal		normal
405	8	C	15	17	female	None	Primary	1055	Primary	40508315	1		405083	405	8	C	15	Day	20100311110420	03	no				6/12	6/12		01	none		none		01	normal		normal		normal		normal		normal		normal		normal		normal
405	8	C	16	17	female	None	None	1056	None	40508316	1		405083	405	8	C	16	Boarder	20100284150081	03	no				6/6	6/6		01	none		none		01	normal		normal		normal		normal		normal		normal		normal		normal
405	8	C	17	17	female	None	None	1057	None	40508317	1		405083	405	8	C	17	Boarder	20100515110017	03	no				6/18	6/18		01	none		none		01	normal		normal		normal		normal		normal		normal		normal		normal
405	8	C	18	16	male	None	Primary	1058	Primary	40508318	1		405083	405	8	C	18	Boarder	20100067110045	03	no				6/6	6/6		01	none		none		04	normal		normal		normal		normal		normal		normal		normal		normal
405	8	C	19	15	male	None	None	1059	None	40508319	1		405083	405	8	C	19	Boarder	20100515110023	03	no				6/6	6/6		01	none		none		01	normal		normal		normal		normal		normal		normal		normal		normal
405	8	C	20	14	male	None	None	1060	None	40508320	1		405083	405	8	C	20	Boarder	20400054110037	03	no				6/6	6/6		01	none		none		01	normal		normal		normal		normal		normal		normal		normal		normal
405	8	C	21	15	male	None	None	1061	None	40508321	1		405083	405	8	C	21	Boarder	20400054110059	03	no				6/6	6/6		01	none		none		01	normal		normal		normal		normal		normal		normal		normal		normal
405	8	C	22	14	female	Primary	None	1062	Primary	40508322	1		405083	405	8	C	22	Day	20100125110682	03	no				6/6	6/6		01	exotropia	15	exotropia	15	01	normal		normal		normal		normal		normal		normal		normal		normal
405	8	C	23	15	female	Low/Mid Secondary	Primary	1063	Low/Mid Secondary	40508323	1		405083	405	8	C	23	Day	20100284110750	03	no				6/6	6/6		01	none		none		01	normal		normal		normal		normal		normal		normal		normal		normal
405	8	C	24	17	female	None	Primary	1064	Primary	40508324	1		405083	405	8	C	24	Day	20100515110064	03	no				6/6	6/6		01	none		none		01	normal		normal		normal		normal		normal		normal		normal		normal
405	8	C	25	15	female	None	Primary	1065	Primary	40508325	1		405083	405	8	C	25	Day	20100284110045	03	no				6/6	6/6		01	none		none		01	normal		normal		normal		normal		normal		normal		normal		normal
405	8	C	26	16	male	Low/Mid Secondary	Higher Secondary	1066	Higher Secondary	40508326	1		405083	405	8	C	26	Day	20100284150100	03	no				6/6	6/6		01	none		none		01	normal		normal		normal		normal		normal		normal		normal		normal
405	8	C	27	17	male	None	None	1067	None	40508327	1		405083	405	8	C	27	Boarder	20100284110228	03	no				6/6	6/6		01	none		none		01	normal		normal		normal		normal		normal		normal		normal		normal
405	8	C	28	16	female	None	Primary	1068	Primary	40508328	1		405083	405	8	C	28	Day	20100284110049	02	no				6/6	6/6		01	none		none		01	normal		normal		normal		normal		normal		normal		normal		normal
405	8	C	29	16	female	None	Primary	1069	Primary	40508329	1		405083	405	8	C	29	Boarder	20400055110039	02	no				6/6	6/6		01	none		none		01	normal		normal		normal		normal		normal		normal		normal		normal
405	8	C	30	15	male	None	Primary	1070	Primary	40508330	1		405083	405	8	C	30	Boarder	20400054110042	03	no				6/12	6/18		01	none		none		01	normal		normal		normal		normal		normal		normal		normal		normal
405	8	C	31	15	female	None	None	1071	None	40508331	1		405083	405	8	C	31	Day	20400055110053	02	no				6/6	6/6		01	none		none		01	normal		normal		normal		normal		normal		normal		normal		normal
405	8	C	32	16	male	None	Primary	1072	Primary	40508332	1		405083	405	8	C	32	Boarder	20100066110342	03	no				6/6	6/18		01	none		none		01	normal		normal		normal		normal		normal		normal		normal		normal
405	8	C	33	17	female	None	Primary	1073	Primary	40508333	1		405083	405	8	C	33	Boarder	20400054110032	02	no				6/6	6/6		01	none		none		01	normal		normal		normal		normal		normal		normal		normal		normal
405	8	C	34	14	male	Primary	Tertiary	1074	Tertiary	40508334	1		405083	405	8	C	34	Day	20100284119760	03	no				6/60	6/36		01	none		none		01	normal		normal		normal		normal		normal		normal		normal		normal
405	8	C	35	16	male	None	None	1075	None	40508335	1		405083	405	8	C	35	Day	20100284110143	02	no				6/6	6/6		01	none		none		91	normal		normal		normal		normal		normal		normal		normal		normal
405	8	C	36	15	female	None	Low/Mid Secondary	1076	Low/Mid Secondary	40508336	1		405083	405	8	C	36	Boarder	20400055110057	02	no				6/6	6/6		01	none		none		01	normal		normal		normal		normal		normal		normal		normal		normal
405	8	C	37	18	female	None	Primary	1077	Primary	40508337	1		405083	405	8	C	37	Boarder	20400055110042	03	yes	6/24	6/24		6/60	6/60		01	none		none		01	normal		normal		normal		normal		normal		normal		normal		normal
405	8	C	38	17	female	None	None	1078	None	40508338	1		405083	405	8	C	38	Boarder	20100515110032	02	no				6/6	6/6		01	none		none		01	normal		normal		normal		normal		normal		normal		normal		normal
405	8	C	39	17	male	None	None	1079	None	40508339	1		405083	405	8	C	39	Day	20100515110043	02	no				6/6	6/6		01	none		none		01	normal		normal		normal		normal		normal		normal		normal		normal
501	8	A	1	17	male	Low/Mid Secondary	Low/Mid Secondary	490	Low/Mid Secondary	50108101	1		501081	501	8	A	1	Boarder	20100061110082	9	no				6/6	6/6		9	none		none		9	normal		normal		normal		normal		normal		normal		normal		normal
501	8	A	2	13	male	None	None	491	None	50108102	1		501081	501	8	A	2	Boarder	20100075110297	9	no				6/6	6/6		9	none		none		9	normal		normal		normal		normal		normal		normal		normal		normal
501	8	A	3	18	male	None	Higher Secondary	492	Higher Secondary	50108103	1		501081	501	8	A	3	Boarder	20100076140017	9	no				6/24	6/24		9	none		none		9	normal		normal		normal		normal		normal		normal		normal		normal
501	8	A	4	17	female	None	None	493	None	50108104	1		501081	501	8	A	4	Boarder	20100215120086	9	no				6/6	6/6		9	none		none		9	normal		normal		normal		normal		normal		normal		normal		normal
501	8	A	5	14	male	None	Low/Mid Secondary	494	Low/Mid Secondary	50108105	1		501081	501	8	A	5	Day	20100075110282	9	no				6/12	6/6		9	none		none		9	normal		normal		normal		normal		normal		normal		normal		normal
501	8	A	6	15	female	None	None	495	None	50108106	1		501081	501	8	A	6	Boarder	20100075110281	9	no				6/6	6/6		9	none		none		9	normal		normal		normal		normal		normal		normal		normal		normal
501	8	A	7	13	male	None	None	496	None	50108107	1		501081	501	8	A	7	Day	20100301110115	9	no				6/6	6/6		9	none		none		9	normal		normal		normal		normal		normal		normal		normal		normal
501	8	A	8	13	female	Low/Mid Secondary	None	497	Low/Mid Secondary	50108108	1		501081	501	8	A	8	Boarder	20100076110023	9	no				6/6	6/6		9	none		none		9	normal		normal		normal		normal		normal		normal		normal		normal
501	8	A	9	14	female	Low/Mid Secondary	None	498	Low/Mid Secondary	50108109	1		501081	501	8	A	9	Boarder	20100220110155	9	no				6/18	6/24		9	none		none		9	normal		normal		normal		normal		normal		normal		normal		normal
501	8	A	10	16	male	None	None	499	None	50108110	1		501081	501	8	A	10	Boarder	20100075110295	9	no				6/6	6/6		9	none		none		9	normal		normal		normal		normal		normal		normal		normal		normal
501	8	A	11	16	female	None	Low/Mid Secondary	500	Low/Mid Secondary	50108111	1		501081	501	8	A	11	Boarder	20100215110361	9	no				6/6	6/6		9	none		none		9	normal		normal		normal		normal		normal		normal		normal		normal
501	8	A	12	13	female	Higher Secondary	Higher Secondary	501	Higher Secondary	50108112	1		501081	501	8	A	12	Day	20100075110286	9	no				6/6	6/6		9	none		none		9	normal		normal		normal		normal		normal		normal		normal		normal
501	8	A	13	15	female	Low/Mid Secondary	Low/Mid Secondary	502	Low/Mid Secondary	50108113	1		501081	501	8	A	13	Boarder	20100331110057	9	no				6/6	6/6		9	none		none		9	normal		normal		normal		normal		normal		normal		normal		normal
501	8	A	14	15	female	Primary	Primary	503	Primary	50108114	1		501081	501	8	A	14	Boarder	20100075110305	9	no				6/18	6/24		9	none		none		9	normal		normal		normal		normal		normal		normal		normal		normal
501	8	A	15	16	female	Low/Mid Secondary	Higher Secondary	504	Higher Secondary	50108115	1		501081	501	8	A	15	Boarder	20100075110035	9	no				6/36	6/36		9	none		none		9	normal		normal		normal		normal		normal		normal		normal		normal
501	8	A	16	16	female	None	None	505	None	50108116	1		501081	501	8	A	16	Boarder	20100215110219	09	no				6/6	6/6		09	none		none		09	normal		normal		normal		normal		normal		normal		normal		normal
501	8	A	17	16	female	None	None	506	None	50108117	1		501081	501	8	A	17	Day	20100075110029	09	no				6/6	6/6		09	none		none		09	normal		normal		normal		normal		normal		normal		normal		normal
501	8	A	18	16	male	None	None	507	None	50108118	1		501081	501	8	A	18	Day	20100076140014	09	no				6/6	6/6		09	none		none		09	normal		normal		normal		normal		normal		normal		normal		normal
501	8	A	19	14	male	None	None	508	None	50108119	1		501081	501	8	A	19	Day	20100210110002	09	no				6/6	6/6		09	none		none		09	normal		normal		normal		normal		normal		normal		normal		normal
501	8	A	20	16	male	None	Higher Secondary	509	Higher Secondary	50108120	1		501081	501	8	A	20	Day	20100311110404	09	no				6/6	6/6		09	none		none		09	normal		normal		normal		normal		normal		normal		normal		normal
501	8	A	21	15	female	Primary	Higher Secondary	510	Higher Secondary	50108121	1		501081	501	8	A	21	Boarder	20100075110030	9	no				6/18	6/24		9	none		none		9	normal		normal		normal		normal		normal		normal		normal		normal
501	8	A	22	18	female	None	Low/Mid Secondary	511	Low/Mid Secondary	50108122	1		501081	501	8	A	22	Day	20100075110052	9	no				6/12	6/18		9	none		none		9	normal		normal		normal		normal		normal		normal		normal		normal
501	8	A	23	14	male	Higher Secondary	Higher Secondary	512	Higher Secondary	50108123	1		501081	501	8	A	23	Day	20100076110013	09	no				6/6	6/6		09	none		none		09	normal		normal		normal		normal		normal		normal		normal		normal
501	8	A	24	14	male	None	Primary	513	Primary	50108124	1		501081	501	8	A	24	Day	20100075110293	09	no				6/6	6/6		09	none		none		09	normal		normal		normal		normal		normal		normal		normal		normal
501	8	A	25	14	male	None	Higher Secondary	514	Higher Secondary	50108125	1		501081	501	8	A	25	Day	20100096110011	09	no				6/6	6/6		09	none		none		09	normal		normal		normal		normal		normal		normal		normal		normal
501	8	A	26	13	female	None	None	515	None	50108126	1		501081	501	8	A	26	Day	20100075110299	9	no				6/18	6/18		9	none		none		9	normal		normal		normal		normal		normal		normal		normal		normal
501	8	A	27	16	female	None	Higher Secondary	516	Higher Secondary	50108127	1		501081	501	8	A	27	Boarder	20100215110371	9	no				6/36	6/36		9	none		none		9	normal		normal		normal		normal		normal		normal		normal		normal
501	9	B	1	15	female	None	None	461	None	50109201	1		501092	501	9	B	1	Boarder	20400046110012	9	yes	6/12	6/12		6/60	6/60		9	none		none		9	normal		normal		normal		normal		normal		normal		normal		normal
501	9	B	2	15	female	None	Low/Mid Secondary	462	Low/Mid Secondary	50109202	1		501092	501	9	B	2	Boarder	20100075110002	9	no				6/6	6/6		9	none		none		9	normal		normal		normal		normal		normal		normal		normal		normal
501	9	B	3	15	female	None	None	463	None	50109203	1		501092	501	9	B	3	Boarder	20100076110042	9	no				6/6	6/6		9	none		none		9	normal		normal		normal		normal		normal		normal		normal		normal
501	9	B	4	15	female	Low/Mid Secondary	Primary	464	Low/Mid Secondary	50109204	1		501092	501	9	B	4	Boarder	20100076110009	9	no				6/6	6/6		9	none		none		9	normal		normal		normal		normal		normal		normal		normal		normal
501	9	B	5	16	female	None	None	465	None	50109205	1		501092	501	9	B	5	Boarder	20100220110312	9	no				6/12	6/12		9	none		none		9	normal		normal		normal		normal		normal		normal		normal		normal
501	9	B	6	17	female	Low/Mid Secondary	Higher Secondary	466	Higher Secondary	50109206	1		501092	501	9	B	6	Boarder	20100224110009	9	no				6/6	6/6		9	none		none		9	normal		normal		normal		normal		normal		normal		normal		normal
501	9	B	7	16	female	None	None	467	None	50109207	1		501092	501	9	B	7	Boarder	20100075110010	9	no				6/6	6/6		9	none		none		9	normal		normal		normal		normal		normal		normal		normal		normal
501	9	B	8	14	female	Low/Mid Secondary	Higher Secondary	468	Higher Secondary	50109208	1		501092	501	9	B	8	Boarder	20100076110011	9	no				6/12	6/36		9	none		none		9	normal		normal		normal		normal		normal		normal		normal		normal
501	9	B	9	14	female	Low/Mid Secondary	None	469	Low/Mid Secondary	50109209	1		501092	501	9	B	9	Day	20100075110012	9	no				6/24	6/18		9	none		none		9	normal		normal		normal		normal		normal		normal		normal		normal
501	9	B	10	15	female	None	Higher Secondary	470	Higher Secondary	50109210	1		501092	501	9	B	10	Day	20100076110036	9	no				6/6	6/6		9	none		none		9	normal		normal		normal		normal		normal		normal		normal		normal
501	9	B	11	18	female	None	Higher Secondary	471	Higher Secondary	50109211	1		501092	501	9	B	11	Boarder	20100446111532	9	no				6/24	6/24		9	none		none		9	normal		normal		normal		normal		normal		normal		normal		normal
501	9	B	12	17	female	Primary	None	472	Primary	50109212	1		501092	501	9	B	12	Boarder	20400046110017	9	no				6/6	6/6		9	none		none		9	normal		normal		normal		normal		normal		normal		normal		normal
501	9	B	13	16	female	None	None	473	None	50109213	1		501092	501	9	B	13	Boarder	20100282110410	9	no				6/18	6/18		9	none		none		9	normal		normal		normal		normal		normal		normal		normal		normal
501	9	B	14	15	female	None	None	474	None	50109214	1		501092	501	9	B	14	Boarder	20100075110017	9	no				6/6	6/6		9	none		none		9	normal		normal		normal		normal		normal		normal		normal		normal
501	9	B	15	16	male	None	None	475	None	50109215	1		501092	501	9	B	15	Boarder	20100505110099	9	no				6/6	6/6		9	none		none		9	normal		normal		normal		normal		normal		normal		normal		normal
501	9	B	16	16	male	None	None	476	None	50109216	1		501092	501	9	B	16	Boarder	20100180110224	9	no				6/6	6/6		9	none		none		9	normal		normal		normal		normal		normal		normal		normal		normal
501	9	B	17	15	male	Higher Secondary	None	477	Higher Secondary	50109217	1		501092	501	9	B	17	Boarder	20100499110004	9	no				6/6	6/6		9	none		none		9	normal		normal		normal		normal		normal		normal		normal		normal
501	9	B	18	18	male	None	Tertiary	478	Tertiary	50109218	1		501092	501	9	B	18	Day	20100026211037	9	no				6/18	6/24		9	none		none		9	normal		normal		normal		normal		normal		normal		normal		normal
501	9	B	19	15	male	None	None	479	None	50109219	1		501092	501	9	B	19	Day	20100222110070	9	no				6/6	6/6		9	none		none		9	normal		normal		normal		normal		normal		normal		normal		normal
501	9	B	20	15	male	None	None	480	None	50109220	1		501092	501	9	B	20	Boarder	20100076110006	9	no				6/6	6/6		9	none		none		9	normal		normal		normal		normal		normal		normal		normal		normal
501	9	B	21	15	male	None	None	481	None	50109221	1		501092	501	9	B	21	Boarder	20100075110013	9	no				6/6	6/6		9	none		none		9	normal		normal		normal		normal		normal		normal		normal		normal
501	9	B	22	15	male	None	None	482	None	50109222	1		501092	501	9	B	22	Boarder	20100307110049	9	no				6/6	6/6		9	none		none		9	normal		normal		normal		normal		normal		normal		normal		normal
501	9	B	23	15	male	None	Higher Secondary	483	Higher Secondary	50109223	1		501092	501	9	B	23	Boarder	20100076110033	9	no				6/6	6/6		9	none		none		9	normal		normal		normal		normal		normal		normal		normal		normal
501	9	B	24	15	male	Tertiary	Tertiary	484	Tertiary	50109224	1		501092	501	9	B	24	Boarder	20100416110059	9	no				6/36	6/36		9	none		none		9	normal		normal		normal		normal		normal		normal		normal		normal
501	9	B	25	16	male	None	Primary	485	Primary	50109225	1		501092	501	9	B	25	Boarder	20100179110147	9	no				6/6	6/6		9	none		none		9	normal		normal		normal		normal		normal		normal		normal		normal
501	9	B	26	16	male	None	None	486	None	50109226	1		501092	501	9	B	26	Boarder	20100066110123	9	no				6/6	6/6		9	none		none		9	normal		normal		normal		normal		normal		normal		normal		normal
501	9	B	27	15	male	None	Tertiary	487	Tertiary	50109227	1		501092	501	9	B	27	Boarder	20100171110067	9	no				6/6	6/6		9	none		none		9	normal		normal		normal		normal		normal		normal		normal		normal
501	9	B	28	15	male	Higher Secondary	Tertiary	488	Tertiary	50109228	1		501092	501	9	B	28	Boarder	20100215110273	9	no				6/6	6/6		9	none		none		9	normal		normal		normal		normal		normal		normal		normal		normal
501	9	B	29	15	male	None	Primary	489	Primary	50109229	1		501092	501	9	B	29	Boarder	20100272110013	9	no				6/6	6/6		9	none		none		9	normal		normal		normal		normal		normal		normal		normal		normal
502	5	A	1	12	female	None	None	256	None	50205101	1		502051	502	5	A	1	Day	20400060111101	09	no				6/6	6/6		09	none		none		09	normal		normal		normal		normal		normal		normal		normal		normal
502	5	A	2	11	female	None	None	257	None	50205102	1		502051	502	5	A	2	Day	20100077130007	09	no				6/6	6/6		09	none		none		09	normal		normal		normal		normal		normal		normal		normal		normal
502	5	A	3	12	female	None	None	258	None	50205103	1		502051	502	5	A	3	Day	20100077130006	09	no				6/12	6/12		09	none		none		09	normal		normal		normal		normal		normal		normal		normal		normal
502	5	A	4	12	male	None	Low/Mid Secondary	259	Low/Mid Secondary	50205104	1		502051	502	5	A	4	Day	20100077130009	09	no				6/6	6/6		09	none		none		09	normal		normal		normal		normal		normal		normal		normal		normal
502	5	A	5	11	male	None	Primary	260	Primary	50205105	1		502051	502	5	A	5	Day	20100077140004	09	no				6/6	6/6		09	none		none		09	normal		normal		normal		normal		normal		normal		normal		normal
502	5	A	6	12	female	None	Primary	261	Primary	50205106	1		502051	502	5	A	6	Day	20100077130005	09	no				6/6	6/6		09	none		none		09	normal		normal		normal		normal		normal		normal		normal		normal
502	5	A	7	11	female	None	None	262	None	50205107	1		502051	502	5	A	7	Day	20100077140011	09	no				6/6	6/6		09	none		none		09	normal		normal		normal		normal		normal		normal		normal		normal
502	5	A	8	12	male	None	Primary	263	Primary	50205108	1		502051	502	5	A	8	Day	20100077120005	9	no				6/6	6/6		9	none		none		9	normal		normal		normal		normal		normal		normal		normal		normal
502	5	A	9	13	female	None	Primary	264	Primary	50205109	1		502051	502	5	A	9	Day	20100077120006	9	no				6/6	6/6		9	none		none			normal		normal		normal		normal		normal		normal		normal		normal
502	5	A	10	12	male	None	Primary	265	Primary	50205110	1		502051	502	5	A	10	Boarder	20100077130002	9	no				6/6	6/6		9	none		none		9	normal		normal		normal		normal		normal		normal		normal		normal
502	5	A	11	10	male	None	None	266	None	50205111	1		502051	502	5	A	11	Boarder	20100077140004	9	no				6/6	6/6		9	none		none		9	normal		normal		normal		normal		normal		normal		normal		normal
502	5	A	12	11	male	None	Low/Mid Secondary	267	Low/Mid Secondary	50205112	1		502051	502	5	A	12	Day	20100077150032	09	yes	6/60	6/36		6/60	6/36		09	none		none		09	normal		normal		normal		normal		normal		normal		normal		normal
601	9	D	1	15	male	None	None	611	None	60109401	1		601094	601	9	D	1	Boarder	20400002110002	09	no				6/6	6/6		09	none		none		09	normal		normal		normal		normal		normal		normal		normal		normal
601	9	D	2	17	male	None	None	612	None	60109402	1		601094	601	9	D	2	Boarder	20100073110071	09	no				6/6	6/6		09	none		none		09	normal		normal		normal		normal		normal		normal		normal		normal
601	9	D	3	15	male	None	Low/Mid Secondary	613	Low/Mid Secondary	60109403	1		601094	601	9	D	3	Boarder	20100311110252	09	no				6/12	6/18		09	none		none		09	normal		normal		normal		normal		normal		normal		normal		normal
601	9	D	4	15	male	None	Low/Mid Secondary	614	Low/Mid Secondary	60109404	1		601094	601	9	D	4	Day	20100235110011	09	no				6/6	6/6		09	none		none		09	normal		normal		normal		normal		normal		normal		normal		normal
601	9	D	5	15	male	None	Low/Mid Secondary	615	Low/Mid Secondary	60109405	1		601094	601	9	D	5	Day	20100223110050	09	no				6/6	6/6		09	none		none		09	normal		normal		normal		normal		normal		normal		normal		normal
601	9	D	6	17	male	None	None	616	None	60109406	1		601094	601	9	D	6	Boarder	20100172110230	09	no				6/6	6/6		09	none		none		09	normal		normal		normal		normal		normal		normal		normal		normal
601	9	D	7	17	male	None	None	617	None	60109407	1		601094	601	9	D	7	Day	20100081110206	09	no				6/6	6/6		09	none		none		09	normal		normal		normal		normal		normal		normal		normal		normal
601	9	D	8	16	male	None	None	618	None	60109408	1		601094	601	9	D	8	Boarder	20100020110678	09	no				6/6	6/6		09	none		none		09	normal		normal		normal		normal		normal		normal		normal		normal
601	9	D	9	18	male	None	None	619	None	60109409	1		601094	601	9	D	9	Day	20100433110611	09	no				6/6	6/6		09	none		none		09	normal		normal		normal		normal		normal		normal		normal		normal
601	9	D	10	14	male	Primary	None	620	Primary	60109410	1		601094	601	9	D	10	Day	20100082110382	09	no				6/6	6/6		09	none		none		09	normal		normal		normal		normal		normal		normal		normal		normal
601	9	D	11	14	male	None	Low/Mid Secondary	621	Low/Mid Secondary	60109411	1		601094	601	9	D	11	Day	20100081110022	09	no				6/24	6/12		09	none		none		09	normal		normal		normal		normal		normal		normal		normal		normal
601	9	D	12	14	male	Primary	None	622	Primary	60109412	1		601094	601	9	D	12	Day	20100082110019	09	no				6/6	6/6		09	none		none		09	normal		normal		normal		normal		normal		normal		normal		normal
601	9	D	13	16	male	None	None	623	None	60109413	1		601094	601	9	D	13	Boarder	20100033110053	09	no				6/12	6/18		09	none		none		09	normal		normal		normal		normal		normal		normal		normal		normal
601	9	D	14	15	male	None	Low/Mid Secondary	624	Low/Mid Secondary	60109414	1		601094	601	9	D	14	Day	20100084110023	09	no				6/6	6/6		09	none		none		09	normal		normal		normal		normal		normal		normal		normal		normal
601	9	D	15	15	male	None	Primary	625	Primary	60109415	1		601094	601	9	D	15	Day	20100088110030	09	no				6/6	6/6		09	none		none		09	normal		normal		normal		normal		normal		normal		normal		normal
601	9	D	16	17	female	None	None	626	None	60109416	1		601094	601	9	D	16	Day	20100081110008	09	no				6/6	6/6		09	none		none		09	normal		normal		normal		normal		normal		normal		normal		normal
601	9	D	17	13	female	Low/Mid Secondary	Tertiary	627	Tertiary	60109417	1		601094	601	9	D	17	Day	20100081110017	09	no				6/18	6/18		09	none		none		09	normal		normal		normal		normal		normal		normal		normal		normal
601	9	D	18	16	female	Low/Mid Secondary	Higher Secondary	628	Higher Secondary	60109418	1		601094	601	9	D	18	Day	20100082110007	09	no				6/18	6/18		09	none		none		09	normal		normal		normal		normal		normal		normal		normal		normal
601	9	D	19	15	female	Low/Mid Secondary	None	629	Low/Mid Secondary	60109419	1		601094	601	9	D	19	Boarder	20100084110025	09	no				6/6	6/6		09	none		none		09	normal		normal		normal		normal		normal		normal		normal		normal
601	9	D	20	16	female	None	None	630	None	60109420	1		601094	601	9	D	20	Boarder	20100261110054	09	no				6/6	6/6		09	none		none		09	normal		normal		normal		normal		normal		normal		normal		normal
601	9	D	21	16	female	None	Higher Secondary	631	Higher Secondary	60109421	1		601094	601	9	D	21	Boarder	20100433110289	09	no				6/6	6/6		09	none		none		09	normal		normal		normal		normal		normal		normal		normal		normal
601	9	D	22	15	female	None	None	632	None	60109422	1		601094	601	9	D	22	Boarder	20100087110008	09	no				6/24	6/24		09	none		none		09	normal		normal		normal		normal		normal		normal		normal		normal
601	9	D	23	14	female	None	None	633	None	60109423	1		601094	601	9	D	23	Day	20100082110025	09	no				6/12	6/18		09	none		none		09	normal		normal		normal		normal		normal		normal		normal		normal
601	9	D	24	15	female	None	None	634	None	60109424	1		601094	601	9	D	24	Boarder	20100082110025	09	no				6/6	6/6		09	none		none		09	normal		normal		normal		normal		normal		normal		normal		normal
601	9	D	25	16	male	None	None	635	None	60109425	1		601094	601	9	D	25	Day	20400134120025	09	no				6/18	6/18		09	none		none		09	normal		normal		normal		normal		normal		normal		normal		normal
601	9	D	26	14	male	Primary	Primary	636	Primary	60109426	1		601094	601	9	D	26	Boarder	20100082110020	09	no				6/6	6/6		09	none		none		09	normal		normal		normal		normal		normal		normal		normal		normal
601	9	D	27	17	male	Low/Mid Secondary	Low/Mid Secondary	637	Low/Mid Secondary	60109427	1		601094	601	9	D	27	Day	20100081110098	09	no				6/18	6/12		09	none		none		09	normal		normal		normal		normal		normal		normal		normal		normal
601	9	D	28	16	male	None	None	638	None	60109428	1		601094	601	9	D	28	Boarder	20100087110017	09	no				6/6	6/6		09	none		none		09	normal		normal		normal		normal		normal		normal		normal		normal
601	9	D	29	16	female	None	None	639	None	60109429	1		601094	601	9	D	29	Day	20100081110123	09	no				6/12	6/18		09	none		none		09	normal		normal		normal		normal		normal		normal		normal		normal
601	9	D	30	16	female	None	None	640	None	60109430	1		601094	601	9	D	30	Day	20100081110116	09	no				6/6	6/6		09	none		none		09	normal		normal		normal		normal		normal		normal		normal		normal
601	9	D	31	17	female	None	None	641	None	60109431	1		601094	601	9	D	31	Boarder	20200018130021	09	yes	6/9	6/9		6/18	6/18		09	none		none		09	normal		normal		normal		normal		normal		normal		normal		normal
601	9	D	32	16	female	None	Low/Mid Secondary	642	Low/Mid Secondary	60109432	1		601094	601	9	D	32	Day	20200027110072	09	no				6/12	6/12		09	none		none		09	normal		normal		normal		normal		normal		normal		normal		normal
601	9	D	33	21	male	Primary	Primary	643	Primary	60109433	1		601094	601	9	D	33	Day	20100081110233	09	no				6/6	6/6		09	none		none		09	normal		normal		normal		normal		normal		normal		normal		normal
601	9	D	34	20	male	None	None	644	None	60109434	1		601094	601	9	D	34	Boarder	20100086001149	09	yes	6/9	6/6		6/24	6/24		09	none		none		09	normal		normal		normal		normal		normal		normal		normal		normal
601	9	D	35	17	male	None	Primary	645	Primary	60109435	1		601094	601	9	D	35	Day	20100300110313	09	no				6/12	6/24		09	none		none		09	normal		normal		normal		normal		normal		normal		normal		normal
601	9	D	36	16	female	Primary	Primary	646	Primary	60109436	1		601094	601	9	D	36	Boarder	20100084110032	09	no				6/12	6/12		09	none		none		09	normal		normal		normal		normal		normal		normal		normal		normal
603	6	A	1	15	male	None	None	883	None	60306101	1		603061	603	6	A	1	Day	20400039110016	09	no				6/6	6/6		09	none		none		09	normal		normal		normal		normal		normal		normal		normal		normal
603	6	A	2	12	female	Low/Mid Secondary	Low/Mid Secondary	884	Low/Mid Secondary	60306102	1		603061	603	6	A	2	Day	20100080130025	09	yes	6/12	6/9		6/18	6/18		09	none		none		09	normal		normal		normal		normal		normal		normal		normal		normal
603	6	A	3	15	male	None	None	885	None	60306103	1		603061	603	6	A	3	Day	20100083110139	09	no				6/6	6/6		09	none		none		09	normal		normal		normal		normal		normal		normal		normal		normal
603	6	A	4	12	female	None	Low/Mid Secondary	886	Low/Mid Secondary	60306104	1		603061	603	6	A	4	Day	20100086130022	09	no				6/6	6/6		09	none		none		09	normal		normal		normal		normal		normal		normal		normal		normal
603	6	A	5	10	male	Low/Mid Secondary	Primary	887	Low/Mid Secondary	60306105	1		603061	603	6	A	5	Day	20100179130022	09	no				6/6	6/6		09	none		none		09	normal		normal		normal		normal		normal		normal		normal		normal
603	6	A	6	12	male	Primary	None	888	Primary	60306106	1		603061	603	6	A	6	Day	20100083130002	09	no				6/24	6/18		09	none		none		09	normal		normal		normal		normal		normal		normal		normal		normal
603	6	A	7	13	male	None	None	889	None	60306107	1		603061	603	6	A	7	Day	20100083130018	09	no				6/6	6/6		09	none		none		09	normal		normal		normal		normal		normal		normal		normal		normal
603	6	A	8	13	female	None	None	890	None	60306108	1		603061	603	6	A	8	Day	20100080130037	09	no				6/6	6/6		09	none		none		09	normal		normal		normal		normal		normal		normal		normal		normal
603	6	A	9	13	male	None	None	891	None	60306109	1		603061	603	6	A	9	Day	20100080130021	09	no				6/6	6/6		09	none		none		09	normal		normal		normal		normal		normal		normal		normal		normal
603	6	A	10	13	female	Primary	None	892	Primary	60306110	1		603061	603	6	A	10	Day	20100080130015	09	no				6/6	6/6		09	none		none		09	normal		normal		normal		normal		normal		normal		normal		normal
603	6	A	11	13	male	None	Low/Mid Secondary	893	Low/Mid Secondary	60306111	1		603061	603	6	A	11	Day	20100083110131	09	no				6/6	6/6		09	none		none		09	normal		normal		normal		normal		normal		normal		normal		normal
603	6	A	12	11	female	Higher Secondary	Higher Secondary	894	Higher Secondary	60306112	1		603061	603	6	A	12	Day	20200023130036	09	no				6/6	6/6		09	none		none		09	normal		normal		normal		normal		normal		normal		normal		normal
603	6	A	13	13	female	None	None	895	None	60306113	1		603061	603	6	A	13	Day	20400061120012	09	no				6/6	6/6		09	none		none		09	normal		normal		normal		normal		normal		normal		normal		normal
603	6	A	14	13	male	None	None	896	None	60306114	1		603061	603	6	A	14	Day	20100083120009	09	yes	6/9	6/18		6/18	6/24		09	none		none		09	normal		normal		normal		normal		normal		normal		normal		normal
603	6	A	15	12	male	None	None	897	None	60306115	1		603061	603	6	A	15	Day	20100261130049	09	no				6/6	6/6		09	none		none		09	normal		normal		normal		normal		normal		normal		normal		normal
603	6	A	16	13	female	Primary	None	898	Primary	60306116	1		603061	603	6	A	16	Day	20100083130008	09	no				6/12	6/18		09	none		none		09	normal		normal		normal		normal		normal		normal		normal		normal
603	6	A	17	13	male	Low/Mid Secondary	Higher Secondary	899	Higher Secondary	60306117	1		603061	603	6	A	17	Day	20100241130012	09	no				6/6	6/6		09	none		none		09	normal		normal		normal		normal		normal		normal		normal		normal
603	6	A	18	11	female	Higher Secondary	Tertiary	900	Tertiary	60306118	1		603061	603	6	A	18	Day	20100170130007	09	no				6/6	6/6		09	none		none		09	normal		normal		normal		normal		normal		normal		normal		normal
603	6	A	19	14	male	None	None	901	None	60306119	1		603061	603	6	A	19	Day	20100129110205	09	no				6/6	6/6		09	none		none		09	normal		normal		normal		normal		normal		normal		normal		normal
603	6	A	20	12	female	None	Low/Mid Secondary	902	Low/Mid Secondary	60306120	1		603061	603	6	A	20	Day	20100081140074	09	no				6/6	6/6		09	none		none		09	normal		normal		normal		normal		normal		normal		normal		normal
603	6	A	21	12	female	Primary	None	903	Primary	60306121	1		603061	603	6	A	21	Day	20100080130027	09	no				6/6	6/6		09	none		none		09	normal		normal		abnormal	VKC	abnormal	VKC	normal		normal		normal		normal
603	6	A	22	12	male	None	None	904	None	60306122	1		603061	603	6	A	22	Day	20100083130010	09	no				6/12	6/12		09	none		none		09	normal		normal		normal		normal		normal		normal		normal		normal
603	6	A	23	12	female	None	None	905	None	60306123	1		603061	603	6	A	23	Day	20100080130004	09	no				6/6	6/6		09	none		none		09	normal		normal		normal		normal		normal		normal		normal		normal
603	6	A	24	12	female	Primary	Primary	906	Primary	60306124	1		603061	603	6	A	24	Day	20100083130011	09	yes	6/36	6/36		6/36	6/36		09	none		none		09	normal		normal		normal		normal		normal		normal		normal		normal
603	6	A	25	12	male	None	None	907	None	60306125	1		603061	603	6	A	25	Day	20100083130013	09	no				6/6	6/6		09	none		none		09	normal		normal		normal		normal		normal		normal		normal		normal
603	6	A	26	13	female	Primary	Primary	908	Primary	60306126	1		603061	603	6	A	26	Day	20100226120015	09	no				6/6	6/6		09	none		none		09	normal		normal		abnormal	conjunctivitis	abnormal	conjunctivitis	normal		normal		normal		normal
603	6	A	27	13	female	None	None	909	None	60306127	1		603061	603	6	A	27	Day	20100083120012	09	no				6/6	6/6		09	none		none		09	normal		normal		normal		normal		normal		normal		normal		normal
603	6	A	28	13	male	Low/Mid Secondary	None	910	Low/Mid Secondary	60306128	1		603061	603	6	A	28	Day	20100083120006	09	no				6/6	6/6		09	none		none		09	normal		normal		normal		normal		normal		normal		normal		normal
603	6	A	29	12	male	None	Higher Secondary	911	Higher Secondary	60306129	1		603061	603	6	A	29	Day	20100083130012	09	no				6/6	6/6		09	none		none		09	normal		normal		normal		normal		normal		normal		normal		normal
603	6	A	30	13	female	Primary	None	912	Primary	60306130	1		603061	603	6	A	30	Day	20100308120052	09	no				6/12	6/18		09	none		none		09	normal		normal		normal		normal		normal		normal		normal		normal
603	6	A	31	12	male	None	Primary	913	Primary	60306131	1		603061	603	6	A	31	Day	20100080130018	09	no				6/6	6/6		09	none		none		09	normal		normal		normal		normal		normal		normal		normal		normal
603	6	A	32	15	male	Primary	None	914	Primary	60306132	1		603061	603	6	A	32	Day	20100080110059	09	no				6/6	6/6		09	none		none		09	normal		normal		normal		normal		normal		normal		normal		normal
603	6	A	33	13	female	Low/Mid Secondary	None	915	Low/Mid Secondary	60306133	1		603061	603	6	A	33	Day	20100172130040	09	no				6/18	6/12		09	none		none		09	normal		normal		normal		normal		normal		normal		normal		normal
603	6	A	34	12	female	Higher Secondary	Higher Secondary	916	Higher Secondary	60306134	1		603061	603	6	A	34	Day	20100020130112	09	no				6/18	6/24		09	none		none		09	normal		normal		normal		normal		normal		normal		normal		normal
603	6	A	35	12	female	Low/Mid Secondary	None	917	Low/Mid Secondary	60306135	1		603061	603	6	A	35	Day	20100080130013	09	no				6/6	6/6		09	none		none		09	normal		normal		normal		normal		normal		normal		normal		normal
603	6	A	36	13	male	Low/Mid Secondary	None	918	Low/Mid Secondary	60306136	1		603061	603	6	A	36	Day	20100081110671	09	no				6/18	6/12		09	none		none		09	normal		normal		normal		normal		normal		normal		normal		normal
603	6	A	37	13	male	Low/Mid Secondary	None	919	Low/Mid Secondary	60306137	1		603061	603	6	A	37	Day	20100296130110	09	no				6/18	6/18		09	none		none		09	normal		normal		normal		normal		normal		normal		normal		normal
603	6	A	38	13	male	Low/Mid Secondary	None	920	Low/Mid Secondary	60306138	1		603061	603	6	A	38	Day	20100083130015	09	no				6/24	6/18		09	none		none		09	normal		normal		normal		normal		normal		normal		normal		normal
603	6	A	39	14	male	Primary	None	921	Primary	60306139	1		603061	603	6	A	39	Day	20100081110003	09	no				6/6	6/6		09	none		none		09	normal		normal		normal		normal		normal		normal		normal		normal
603	6	A	40	11	female	Primary	Tertiary	922	Tertiary	60306140	1		603061	603	6	A	40	Day	20100231130005	09	no				6/12	6/9		09	none		none		09	normal		normal		normal		normal		normal		normal		normal		normal
603	6	A	41	14	male	None	Low/Mid Secondary	923	Low/Mid Secondary	60306141	1		603061	603	6	A	41	Day	20100083110019	09	no				6/6	6/6		09	none		none		09	normal		normal		normal		normal		normal		normal		normal		normal
603	6	A	42	13	female	Low/Mid Secondary	None	924	Low/Mid Secondary	60306142	1		603061	603	6	A	42	Day	20100083110022	09	no				6/18	6/12		09	none		none		09	normal		normal		normal		normal		normal		normal		normal		normal
606	6	A	1	12	male	None	Primary	925	Primary	60606101	1		606061	606	6	A	1	Day	20100082130001	09	no				6/6	6/6		09	none		none		09	normal		normal		normal		normal		normal		normal		normal		normal
606	6	A	2	12	male	Higher Secondary	None	926	Higher Secondary	60606102	1		606061	606	6	A	2	Day	20100082130003	09	no				6/6	6/6		09	none		none		09	normal		normal		normal		normal		normal		normal		normal		normal
606	6	A	3	12	male	Low/Mid Secondary	Primary	927	Low/Mid Secondary	60606103	1		606061	606	6	A	3	Day	20100082120009	09	no				6/6	6/6		09	none		none		09	normal		normal		normal		normal		normal		normal		normal		normal
606	6	A	4	13	male	None	None	928	None	60606104	1		606061	606	6	A	4	Day	20100046110094	09	no				6/6	6/6		09	none		none		09	normal		normal		normal		normal		normal		normal		normal		normal
606	6	A	5	13	male	None	None	929	None	60606105	1		606061	606	6	A	5	Day	20100264120008	09	no				6/12	6/36		09	none		none		09	normal		normal		normal		normal		normal		normal		normal		normal
606	6	A	6	13	male	Primary	None	930	Primary	60606106	1		606061	606	6	A	6	Day	20100082120017	09	no				6/6	6/6		09	none		none		09	normal		normal		normal		normal		normal		normal		normal		normal
606	6	A	7	12	male	None	None	931	None	60606107	1		606061	606	6	A	7	Day	20100082130009	09	no				6/6	6/6		09	none		none		09	normal		normal		normal		normal		normal		normal		normal		normal
606	6	A	8	12	male	None	None	932	None	60606108	1		606061	606	6	A	8	Day	20100082130010	09	no				6/6	6/6		09	none		none		09	normal		normal		normal		normal		normal		normal		normal		normal
606	6	A	9	11	male	None	Low/Mid Secondary	933	Low/Mid Secondary	60606109	1		606061	606	6	A	9	Day	20100171130019	09	no				6/12	6/18		09	none		none		09	normal		normal		normal		normal		normal		normal		normal		normal
606	6	A	10	12	male	Primary	Low/Mid Secondary	934	Low/Mid Secondary	60606110	1		606061	606	6	A	10	Day	20100082120025	09	no				6/6	6/6		09	none		none		09	normal		normal		normal		normal		normal		normal		normal		normal
606	6	A	11	11	male	Primary	None	935	Primary	60606111	1		606061	606	6	A	11	Day	20100082130011	09	no				6/6	6/6		09	none		none		09	normal		normal		normal		normal		normal		normal		normal		normal
606	6	A	12	12	male	None	None	936	None	60606112	1		606061	606	6	A	12	Day	20100082130012	09	no				6/6	6/6		09	none		none		09	normal		normal		normal		normal		normal		normal		normal		normal
606	6	A	13	12	female	None	None	937	None	60606113	1		606061	606	6	A	13	Day	20100082130013	09	no				6/6	6/6		09	none		none		09	normal		normal		normal		normal		normal		normal		normal		normal
606	6	A	14	11	female	None	Tertiary	938	Tertiary	60606114	1		606061	606	6	A	14	Day	20100082130014	09	no				6/6	6/6		09	none		none		09	normal		normal		normal		normal		normal		normal		normal		normal
606	6	A	15	12	female	None	None	939	None	60606115	1		606061	606	6	A	15	Day	20100509130011	09	no				6/6	6/6		09	none		none		09	normal		normal		normal		normal		normal		normal		normal		normal
606	6	A	16	11	female	Low/Mid Secondary	None	940	Low/Mid Secondary	60606116	1		606061	606	6	A	16	Day	20100082130018	09	yes	6/24	6/24		6/60	6/60		09	none		none		09	normal		normal		normal		normal		normal		normal		normal		normal
606	6	A	17	11	female	None	None	941	None	60606117	1		606061	606	6	A	17	Day	20100059130013	09	no				6/6	6/6		09	none		none		09	normal		normal		normal		normal		normal		normal		normal		normal
606	6	A	18	11	female	None	None	942	None	60606118	1		606061	606	6	A	18	Day	20100082130020	09	no				6/6	6/6		09	none		none		09	normal		normal		normal		normal		normal		normal		normal		normal
606	6	A	19	13	female	None	Primary	943	Primary	60606119	1		606061	606	6	A	19	Day	20400109130025	09	no				6/6	6/6		09	none		none		09	normal		normal		normal		normal		normal		normal		normal		normal
606	6	A	20	12	female	None	None	944	None	60606120	1		606061	606	6	A	20	Day	20100239130046	09	no				6/6	6/6		09	none		none		09	normal		normal		normal		normal		normal		normal		normal		normal
606	6	A	21	13	female	None	None	945	None	60606121	1		606061	606	6	A	21	Day	20100082130025	09	no				6/6	6/6		09	none		none		09	normal		normal		normal		normal		normal		normal		normal		normal
606	6	A	22	13	female	None	None	946	None	60606122	1		606061	606	6	A	22	Day	20100082130026	09	no				6/24	6/18		09	none		none		09	normal		normal		normal		normal		normal		normal		normal		normal
606	6	A	23	12	female	Low/Mid Secondary	None	947	Low/Mid Secondary	60606123	1		606061	606	6	A	23	Day	20100081130037	09	no				6/18	6/12		09	none		none		09	normal		normal		normal		normal		normal		normal		normal		normal
606	6	A	24	12	female	None	Primary	948	Primary	60606124	1		606061	606	6	A	24	Day	20100082130028	09	no				6/9	6/18		09	none		none		09	normal		normal		normal		normal		normal		normal		normal		normal
606	6	A	25	12	female	None	None	949	None	60606125	1		606061	606	6	A	25	Day	20100308130056	09	no				6/6	6/6		09	none		none		09	normal		normal		normal		normal		normal		normal		normal		normal
606	6	A	26	13	female	Primary	Primary	950	Primary	60606126	1		606061	606	6	A	26	Day	20100082120040	09	yes	6/9	6/9		6/24	6/36		09	none		none		09	normal		normal		normal		normal		normal		normal		normal		normal
606	6	A	27	14	female	None	None	951	None	60606127	1		606061	606	6	A	27	Day	20100328110323	09	no				6/6	6/6		09	none		none		09	normal		normal		normal		normal		normal		normal		normal		normal
606	6	A	28	11	female	Primary	Low/Mid Secondary	952	Low/Mid Secondary	60606128	1		606061	606	6	A	28	Day	20100170130032	09	no				6/6	6/6		09	none		none		09	normal		normal		normal		normal		normal		normal		normal		normal
606	7	B	1	14	male	None	Low/Mid Secondary	953	Low/Mid Secondary	60607201	1		606072	606	7	B	1	Boarder	20100084120001	09	no				6/6	6/6		09	none		none		09	normal		normal		normal		normal		normal		normal		normal		normal
606	7	B	2	13	male	None	None	954	None	60607202	1		606072	606	7	B	2	Boarder	20100084120005	09	no				6/6	6/6		09	none		none		09	normal		normal		normal		normal		normal		normal		normal		normal
606	7	B	3	13	male	None	None	955	None	60607203	1		606072	606	7	B	3	Boarder	20100170120015	09	no				6/6	6/6		09	none		none		09	normal		normal		normal		normal		normal		normal		normal		normal
606	7	B	4	12	male	Low/Mid Secondary	Primary	956	Low/Mid Secondary	60607204	1		606072	606	7	B	4	Boarder	20100169120020	09	no				6/6	6/6		09	none		none		09	normal		normal		normal		normal		normal		normal		normal		normal
606	7	B	5	15	male	Primary	Low/Mid Secondary	957	Low/Mid Secondary	60607205	1		606072	606	7	B	5	Boarder	20100088110011	09	no				6/6	6/6		09	none		none		09	normal		normal		normal		normal		normal		normal		normal		normal
606	7	B	6	16	male	Primary	None	958	Primary	60607206	1		606072	606	7	B	6	Boarder	20100084110039	09	no				6/6	6/6		09	none		none		09	normal		normal		normal		normal		normal		normal		normal		normal
606	7	B	7	12	male	Low/Mid Secondary	None	959	Low/Mid Secondary	60607207	1		606072	606	7	B	7	Day	20100025120046	09	no				6/6	6/6		09	none		none		09	normal		normal		normal		normal		normal		normal		normal		normal
606	7	B	8	14	male	Low/Mid Secondary	None	960	Low/Mid Secondary	60607208	1		606072	606	7	B	8	Boarder	20100084120008	09	no				6/6	6/6		09	none		none		09	normal		normal		normal		normal		normal		normal		normal		normal
606	7	B	9	14	male	Primary	None	961	Primary	60607209	1		606072	606	7	B	9	Boarder	20400146120001	09	no				6/12	6/12		09	none		none		09	normal		normal		normal		normal		normal		normal		normal		normal
606	7	B	10	15	male	Primary	Primary	962	Primary	60607210	1		606072	606	7	B	10	Day	20100084110362	09	no				6/12	6/12		09	none		none		09	normal		normal		normal		normal		normal		normal		normal		normal
606	7	B	11	15	male	Primary	None	963	Primary	60607211	1		606072	606	7	B	11	Boarder	20100084110361	09	no				6/6	6/6		09	none		none		09	normal		normal		normal		normal		normal		normal		normal		normal
606	7	B	12	13	male	Low/Mid Secondary	Low/Mid Secondary	964	Low/Mid Secondary	60607212	1		606072	606	7	B	12	Boarder	20100304120016	09	no				6/60	6/9		09	esotropia	15	none		09	normal		normal		normal		normal		abnormal	corneal opacity	normal		normal		normal
606	7	B	13	12	female	Primary	Low/Mid Secondary	965	Low/Mid Secondary	60607213	1		606072	606	7	B	13	Day	20100082120028	09	no				6/6	6/6		09	none		none		09	normal		normal		normal		normal		normal		normal		normal		normal
606	7	B	14	12	female	Higher Secondary	Higher Secondary	966	Higher Secondary	60607214	1		606072	606	7	B	14	Day	20100082120034	09	yes	6/6	6/6		6/18	6/18		09	none		none		09	normal		normal		normal		normal		normal		normal		normal		normal
606	7	B	15	13	female	Primary	Primary	967	Primary	60607215	1		606072	606	7	B	15	Boarder	20400134120013	09	no				6/6	6/6		09	none		none		09	normal		normal		normal		normal		normal		normal		normal		normal
606	7	B	16	15	female	None	None	968	None	60607216	1		606072	606	7	B	16	Boarder	20100088110005	09	no				1/60	6/9		09	esotropia	45	esotropia	45	09	normal		normal		normal		normal		normal		normal		normal		normal
606	7	B	17	15	female	None	None	969	None	60607217	1		606072	606	7	B	17	Boarder	20100512120024	09	yes	6/9	6/9		6/60	6/60		09	none		none		09	normal		normal		normal		normal		normal		normal		normal		normal
606	7	B	18	14	female	None	None	970	None	60607218	1		606072	606	7	B	18	Boarder	20100084110371	09	no				6/6	6/6		09	none		none		09	normal		normal		normal		normal		normal		normal		normal		normal
606	7	B	19	14	female	None	Low/Mid Secondary	971	Low/Mid Secondary	60607219	1		606072	606	7	B	19	Boarder	20100084120023	09	no				6/24	6/60		09	none		none		09	normal		normal		normal		normal		normal		normal		normal		normal
606	7	B	20	12	female	None	None	972	None	60607220	1		606072	606	7	B	20	Boarder	20400146120003	09	no				6/60	6/60		09	none		none		09	normal		normal		normal		normal		normal		normal		normal		normal
606	7	B	21	13	female	None	None	973	None	60607221	1		606072	606	7	B	21	Boarder	20100087120009	09	no				6/6	6/6		09	none		none		09	normal		normal		normal		normal		normal		normal		normal		normal
606	7	B	22	14	female	None	None	974	None	60607222	1		606072	606	7	B	22	Boarder	20100087110033	09	no				6/6	6/6		09	none		none		09	normal		normal		normal		normal		normal		normal		normal		normal
606	7	B	23	14	female	None	Low/Mid Secondary	975	Low/Mid Secondary	60607223	1		606072	606	7	B	23	Day	20100082120044	09	no				6/9	6/18		09	none		none		09	normal		normal		normal		normal		normal		normal		normal		normal
703	6	A	1	11	female	Low/Mid Secondary	Higher Secondary	948	Higher Secondary	70306101	1		703061	703	6	A	1	Day	20100180130047	05	no				6/6	6/9		04	none		none		04	normal		normal		normal		normal		normal		normal		normal		normal
703	6	A	2	11	female	None	None	949	None	70306102	1		703061	703	6	A	2	Boarder	20100097130016	05	no				6/9	6/9		04	none		none		04	normal		normal		normal		normal		normal		normal		normal		normal
703	6	A	3	12	female	None	Primary	950	Primary	70306103	1		703061	703	6	A	3	Boarder	20100114130003	05	no				6/6	6/6		04	none		none		04	normal		normal		normal		normal		normal		normal		normal		normal
703	6	A	4	12	female	None	None	951	None	70306104	1		703061	703	6	A	4	Boarder	20100097130011	05	no				6/6	6/6		04	none		none		04	normal		normal		normal		normal		normal		normal		normal		normal
703	6	A	5	14	female	Primary	None	952	Primary	70306105	1		703061	703	6	A	5	Boarder	20100097110021	05	no				6/6	6/6		04	none		none		04	normal		normal		normal		normal		normal		normal		normal		normal
703	6	A	6	12	female	None	None	953	None	70306106	1		703061	703	6	A	6	Day	20100114130008	05	no				6/6	6/6		04	none		none		04	normal		normal		normal		normal		normal		normal		normal		normal
703	6	A	7	12	female	None	Primary	954	Primary	70306107	1		703061	703	6	A	7	Boarder	20100097120012	05	no				6/6	6/6		04	none		none		04	normal		normal		normal		normal		normal		normal		normal		normal
703	6	A	8	12	female	None	None	955	None	70306108	1		703061	703	6	A	8	Day	20100114110041	05	no				6/6	6/6		04	none		none		04	normal		normal		normal		normal		normal		normal		normal		normal
703	6	A	9	13	female	Primary	None	956	Primary	70306109	1		703061	703	6	A	9	Boarder	20100097120013	05	no				6/9	6/6		04	none		none		04	normal		normal		normal		normal		normal		normal		normal		normal
703	6	A	10	12	female	Primary	Primary	957	Primary	70306110	1		703061	703	6	A	10	Boarder	20100097110137	05	no				6/6	6/6		04	none		none		04	normal		normal		normal		normal		normal		normal		normal		normal
703	6	A	11	13	female	Primary	Low/Mid Secondary	958	Low/Mid Secondary	70306111	1		703061	703	6	A	11	Day	20100097130013	05	no				6/6	6/6		04	none		none		04	normal		normal		normal		normal		normal		normal		normal		normal
703	6	A	12	12	female	Primary	None	959	Primary	70306112	1		703061	703	6	A	12	Boarder	20100114110040	05	no				6/6	6/6		04	none		none		04	normal		normal		normal		normal		normal		normal		normal		normal
703	6	A	13	13	female	Primary	Primary	960	Primary	70306113	1		703061	703	6	A	13	Boarder	20100097110040	05	no				6/6	6/6		04	none		none		04	normal		normal		normal		normal		normal		normal		normal		normal
703	6	A	14	13	female	Primary	Low/Mid Secondary	961	Low/Mid Secondary	70306114	1		703061	703	6	A	14	Boarder	20100097130015	05	no				6/6	6/9		04	none		none		04	normal		normal		normal		normal		normal		normal		normal		normal
703	6	A	15	11	male	None	Low/Mid Secondary	962	Low/Mid Secondary	70306115	1		703061	703	6	A	15	Boarder	20100097110149	05	no				6/6	6/6		04	none		none		04	normal		normal		normal		normal		normal		normal		normal		normal
703	6	A	16	13	male	None	None	963	None	70306116	1		703061	703	6	A	16	Boarder	20100114110032	05	no				6/6	6/6		04	none		none		04	normal		normal		normal		normal		normal		normal		normal		normal
703	6	A	17	14	male	None	None	964	None	70306117	1		703061	703	6	A	17	Boarder	20100097110005	05	no				6/6	6/6		04	none		none		04	normal		normal		normal		normal		normal		normal		normal		normal
703	6	A	18	14	male	None	None	965	None	70306118	1		703061	703	6	A	18	Boarder	20100010110034	05	no				6/6	6/6		04	none		none		04	normal		normal		normal		normal		normal		normal		normal		normal
703	6	A	19	15	male	None	None	966	None	70306119	1		703061	703	6	A	19	Boarder	20100097110010	05	no				6/6	6/6		04	none		none		04	normal		normal		normal		normal		normal		normal		normal		normal
703	6	A	20	12	male	Low/Mid Secondary	Low/Mid Secondary	967	Low/Mid Secondary	70306120	1		703061	703	6	A	20	Day	20100030130009	05	no				6/6	6/6		04	none		none		04	normal		normal		normal		normal		normal		normal		normal		normal
703	6	A	21	13	male	None	None	968	None	70306121	1		703061	703	6	A	21	Boarder	20100097110133	05	no				6/6	6/6		04	none		none		04	normal		normal		normal		normal		normal		normal		normal		normal
703	6	A	22	15	male	Primary	Monastic	969	Monastic	70306122	1		703061	703	6	A	22	Day	20100097110016	05	no				6/6	6/6		04	none		none		04	normal		normal		normal		normal		normal		normal		normal		normal
703	6	A	23	12	male	None	None	970	None	70306123	1		703061	703	6	A	23	Boarder	20100097120005	05	no				6/6	6/6		04	none		none		04	normal		normal		normal		normal		normal		normal		normal		normal
703	6	A	24	12	male	Primary	None	971	Primary	70306124	1		703061	703	6	A	24	Boarder	20100097130008	05	no				6/6	6/6		04	none		none		04	normal		normal		normal		normal		normal		normal		normal		normal
703	6	A	25	13	male	Primary	Primary	972	Primary	70306125	1		703061	703	6	A	25	Day	20100097120003	05	no				6/6	6/6		04	none		none		04	normal		normal		normal		normal		normal		normal		normal		normal
703	6	A	26	14	male	None	Primary	973	Primary	70306126	1		703061	703	6	A	26	Day	20100033110052	05	no				6/6	6/6		04	none		none		04	normal		normal		normal		normal		normal		normal		normal		normal
703	6	A	27	13	male	Primary	Higher Secondary	974	Higher Secondary	70306127	1		703061	703	6	A	27	Boarder	20100416110462	05	no				6/6	6/6		04	none		none		04	normal		normal		normal		normal		normal		normal		normal		normal
704	7	A	1	14	male	None	None	912	None	70407101	1		704071	704	7	A	1	Boarder	20100093110150	06	no				6/6	6/6		04	none		none		04	normal		normal		normal		normal		normal		normal		normal		normal
704	7	A	2	14	male	None	Primary	913	Primary	70407102	1		704071	704	7	A	2	Boarder	20100093110153	06	no				6/6	6/6		04	none		none		04	normal		normal		normal		normal		normal		normal		normal		normal
704	7	A	3	13	female	None	None	914	None	70407103	1		704071	704	7	A	3	Day	20100098110267	06	no				6/6	6/6		04	none		none		04	normal		normal		normal		normal		normal		normal		normal		normal
704	7	A	4	14	female	None	None	915	None	70407104	1		704071	704	7	A	4	Boarder	20100098110248	06	no				6/9	6/9		04	none		none		04	normal		normal		normal		normal		normal		normal		normal		normal
704	7	A	5	12	male	Primary	None	916	Primary	70407105	1		704071	704	7	A	5	Boarder	20100098120023	06	no				6/6	6/6		04	none		none		04	normal		normal		normal		normal		normal		normal		normal		normal
704	7	A	6	12	female	None	Primary	917	Primary	70407106	1		704071	704	7	A	6	Day	20100098120011	06	no				6/6	6/6		04	none		none		04	normal		normal		normal		normal		normal		normal		normal		normal
704	7	A	7	13	male	None	None	918	None	70407107	1		704071	704	7	A	7	Boarder	20100093120009	06	no				6/6	6/6		04	none		none		04	normal		normal		normal		normal		normal		normal		normal		normal
704	7	A	8	13	male	None	None	919	None	70407108	1		704071	704	7	A	8	Boarder	20100093120003	05	no				6/6	6/6		04	none		none		04	normal		normal		normal		normal		normal		normal		normal		normal
704	7	A	9	14	male	None	Low/Mid Secondary	920	Low/Mid Secondary	70407109	1		704071	704	7	A	9	Boarder	20100094110156	06	no				6/6	6/6		04	none		none		0	normal		normal		normal		normal		normal		normal		normal		normal
704	7	A	10	13	female	None	Primary	922	Primary	70407110	1		704071	704	7	A	10	Boarder	20100098120012	06	no				6/6	6/6		04	none		none		04	normal		normal		normal		normal		normal		normal		normal		normal
704	7	A	11	15	male			921		70407111	1		704071	704	7	A	11	Boarder	20100093110004		no
704	7	A	12	15	male	None	None	923	None	70407112	1		704071	704	7	A	12	Day	20400112110001	06	no				6/6	6/6		04	none		none		04	normal		normal		normal		normal		normal		normal		normal		normal
704	7	A	13	19	male	Primary	Primary	924	Primary	70407113	1		704071	704	7	A	13	Day	20100098130001	06	no				6/6	6/6		04	none		none		04	normal		normal		normal		normal		normal		normal		normal		normal
704	7	A	14	14	female	Primary	None	925	Primary	70407114	1		704071	704	7	A	14	Day	20100098110014	06	no				6/6	6/6		04	none		none		04	normal		normal		normal		normal		normal		normal		normal		normal
704	7	A	15	15	male	None	Low/Mid Secondary	926	Low/Mid Secondary	70407115	1		704071	704	7	A	15	Boarder	20100094110013	06	no				6/6	6/6		04	none		none		04	normal		normal		normal		normal		normal		normal		normal		normal
704	7	A	16	16	male	None	None	927	None	70407116	1		704071	704	7	A	16	Boarder	20100094110007	06	no				6/9	6/9		04	none		none		04	normal		normal		normal		normal		normal		normal		normal		normal
704	7	A	17	12	male	None	None	928	None	70407117	1		704071	704	7	A	17	Day	20100098120003	04	no				6/6	6/6		04	none		none		04	normal		normal		normal		normal		normal		normal		normal		normal
704	7	A	18	14	female	None	None	929	None	70407118	1		704071	704	7	A	18	Boarder	20100098110020	06	no				6/6	6/6		04	none		none		04	normal		normal		normal		normal		normal		normal		normal		normal
704	7	A	19	13	male	None	None	930	None	70407119	1		704071	704	7	A	19	Boarder	20100094120011	06	no				6/6	6/6		04	none		none		04	normal		normal		normal		normal		normal		normal		normal		normal
704	7	A	20	13	male	None	Primary	931	Primary	70407120	1		704071	704	7	A	20	Boarder	20100108120001	04	no				6/6	6/6		04	none		none		04	normal		normal		normal		normal		normal		normal		normal		normal
704	7	A	21	14	male	None	None	932	None	70407121	1		704071	704	7	A	21	Day	20100452120036	05	no				6/6	6/6		04	none		none		04	normal		normal		normal		normal		normal		normal		normal		normal
704	7	A	22	13	female	None	None	933	None	70407122	1		704071	704	7	A	22	Boarder	20100115120001	06	no				6/60	6/60		04	esotropia	15	esotropia	15	04	normal		normal		normal		normal		normal		normal		normal		normal
704	7	A	23	13	female	Higher Secondary	Higher Secondary	934	Higher Secondary	70407123	1		704071	704	7	A	23	Boarder	20100098110278	06	no				6/9	6/9		04	none		none		04	normal		normal		normal		normal		normal		normal		normal		normal
704	7	A	24	13	male	Low/Mid Secondary	Primary	935	Low/Mid Secondary	70407124	1		704071	704	7	A	24	Day	20100098110258	06	no				6/6	6/6		04	none		none		04	normal		normal		normal		normal		normal		normal		normal		normal
704	7	A	25	13	female	None	None	936	None	70407125	1		704071	704	7	A	25	Boarder	20100098120016	06	no				6/6	6/6		04	none		none		04	normal		normal		normal		normal		normal		normal		normal		normal
704	7	A	26	13	female	None	None	937	None	70407126	1		704071	704	7	A	26	Day	20100098110205	06	no				6/6	6/6		04	none		none		04	normal		normal		normal		normal		normal		normal		normal		normal
704	7	A	27	15	male	None	None	938	None	70407127	1		704071	704	7	A	27	Boarder	20400073110007	06	no				6/6	6/6		04	none		none		04	normal		normal		normal		normal		normal		normal		normal		normal
704	7	A	28	13	female			939		70407128	1		704071	704	7	A	28	Boarder	20100104120009		no
704	7	A	29	14	male	None	None	940	None	70407129	1		704071	704	7	A	29	Boarder	20100098110036	06	no				6/6	6/6		04	none		none		04	normal		normal		normal		normal		normal		normal		normal		normal
704	7	A	30	14	female	None	Higher Secondary	941	Higher Secondary	70407130	1		704071	704	7	A	30	Boarder	20100108110003	06	no				6/6	6/6		04	none		none		04	normal		normal		normal		normal		normal		normal		normal		normal
704	7	A	31	13	female	None	Low/Mid Secondary	942	Low/Mid Secondary	70407131	1		704071	704	7	A	31	Boarder	20100115110014	06	no				6/6	6/6		04	none		none		04	normal		normal		normal		normal		normal		normal		normal		normal
704	7	A	32	13	female	None	None	943	None	70407132	1		704071	704	7	A	32	Boarder	20100115120002	06	no				6/6	6/6		04	none		none		04	normal		normal		normal		normal		normal		normal		normal		normal
704	7	A	33	14	female	None	None	944	None	70407133	1		704071	704	7	A	33	Boarder	20100326120023	06	no				6/6	6/6		04	none		none		04	normal		normal		normal		normal		normal		normal		normal		normal
704	7	A	34	14	female	None	None	945	None	70407134	1		704071	704	7	A	34	Boarder	20100096120030	06	no				6/6	6/6		04	none		none		04	normal		normal		normal		normal		normal		normal		normal		normal
704	7	A	35	13	female	Higher Secondary	None	946	Higher Secondary	70407135	1		704071	704	7	A	35	Boarder	20100111120001	06	no				6/6	6/6		04	none		none		04	normal		normal		normal		normal		normal		normal		normal		normal
704	7	A	36	13	male	None	None	947	None	70407136	1		704071	704	7	A	36	Boarder	20100104120007	06	no				6/6	6/6		04	none		none		04	normal		normal		normal		normal		normal		normal		normal		normal
706	4	A	1	10	male	Primary	Primary	984	Primary	70604101	1		706041	706	4	A	1	Day	20400080150001	06	no				6/6	6/6		04	none		none		04	normal		normal		normal		normal		normal		normal		normal		normal
706	4	A	2	11	male	Primary	None	983	Primary	70604102	1		706041	706	4	A	2	Day	20100032150004	06	no				6/6	6/6		04	none		none		04	normal		normal		normal		normal		normal		normal		normal		normal
706	4	A	3	10	male	Primary	Low/Mid Secondary	1067	Low/Mid Secondary	70604103	1		706041	706	4	A	3	Day	20100092150005	06	no				6/6	6/6		04	none		none		04	normal		normal		normal		normal		normal		normal		normal		normal
706	4	A	4	13	male	None	None	1070	None	70604104	1		706041	706	4	A	4	Day	20400080130001	06	no				6/6	6/6		04	none		none		04	normal		normal		normal		normal		normal		normal		normal		normal
706	4	A	5	10	male	Primary	Higher Secondary	1071	Higher Secondary	70604105	1		706041	706	4	A	5	Day	20100092150008	06	no				6/6	6/6		04	none		none		04	normal		normal		normal		normal		normal		normal		normal		normal
706	4	A	6	12	male	Primary	Low/Mid Secondary	1073	Low/Mid Secondary	70604106	1		706041	706	4	A	6	Day	20100092140007	06	no				6/6	6/6		04	none		none		04	normal		normal		normal		normal		normal		normal		normal		normal
706	4	A	7	12	male	Primary	None	1076	Primary	70604107	1		706041	706	4	A	7	Day	20400080130005	06	no				6/6	6/6		04	none		none		04	normal		normal		normal		normal		normal		normal		normal		normal
706	4	A	8	11	male	Primary	Primary	1077	Primary	70604108	1		706041	706	4	A	8	Day	20100092150009	06	no				6/6	6/6		04	none		none		04	normal		normal		normal		normal		normal		normal		normal		normal
706	4	A	9	10	male	Primary	Primary	1079	Primary	70604109	1		706041	706	4	A	9	Day	20100092150010	06	no				6/6	6/6		04	none		none		04	normal		normal		normal		normal		normal		normal		normal		normal
706	4	A	10	11	male	None	None	986	None	70604110	1		706041	706	4	A	10	Day	20100092150012	06	no				6/6	6/6		04	none		none		04	normal		normal		normal		normal		normal		normal		normal		normal
706	4	A	11	12	female	None	None	988	None	70604111	1		706041	706	4	A	11	Day	20400080120007	06	no				6/9	6/60		04	none		none		04	normal		normal		normal		normal		normal		normal		normal		normal
706	4	A	12	13	female	None	None	990	None	70604112	1		706041	706	4	A	12	Day	20100092130006	06	no				6/6	6/6		04	none		none		04	normal		normal		normal		normal		normal		normal		normal		normal
706	4	A	13	11	female	None	None	991	None	70604113	1		706041	706	4	A	13	Day	20100092140009	06	no				6/6	6/6		04	none		none		04	normal		normal		normal		normal		normal		normal		normal		normal
706	4	A	14	12	female	None	Primary	993	Primary	70604114	1		706041	706	4	A	14	Day	20100092150013	06	no				6/6	6/6		04	none		none		04	normal		normal		normal		normal		normal		normal		normal		normal
706	4	A	15	10	female	Primary	None	995	Primary	70604115	1		706041	706	4	A	15	Day	20100093150011	06	no				6/6	6/6		04	none		none		04	normal		normal		normal		normal		normal		normal		normal		normal
706	4	A	16	12	female	Primary	Low/Mid Secondary	996	Low/Mid Secondary	70604116	1		706041	706	4	A	16	Day	20100092140010	06	no				6/6	6/6		04	none		none		04	normal		normal		normal		normal		normal		normal		normal		normal
706	4	A	17	12	female	None	None	978	None	70604117	1		706041	706	4	A	17	Day	20100092150014	06	no				6/6	6/6		04	none		none		04	normal		normal		normal		normal		normal		normal		normal		normal
706	4	A	18	13	female	None	None	980	None	70604118	1		706041	706	4	A	18	Day	20100092130009	06	no				6/6	6/6		04	none		none		04	normal		normal		normal		normal		normal		normal		normal		normal
706	4	A	19	11	female	Primary	None	982	Primary	70604119	1		706041	706	4	A	19	Day	20100092150016	06	no				6/6	6/6		04	none		none		04	normal		normal		normal		normal		normal		normal		normal		normal
706	4	A	20	11	female	None	Higher Secondary	1059	Higher Secondary	70604120	1		706041	706	4	A	20	Day	20100092140012	06	no				6/6	6/6		04	none		none		04	normal		normal		normal		normal		normal		normal		normal		normal
706	4	A	21	10	female	None	None	1062	None	70604121	1		706041	706	4	A	21	Day	20100092150017	06	no				6/6	6/6		04	none		none		04	normal		normal		normal		normal		normal		normal		normal		normal
706	4	A	22	11	female	Primary	Low/Mid Secondary	1063	Low/Mid Secondary	70604122	1		706041	706	4	A	22	Day	20100092150019	06	no				6/9	6/9		04	none		none		04	normal		normal		normal		normal		normal		normal		normal		normal
706	4	A	23	11	female	Primary	Primary	1066	Primary	70604123	1		706041	706	4	A	23	Day	20100092140014	06	no				6/6	6/6		04	none		none		04	normal		normal		normal		normal		normal		normal		normal		normal
706	7	A	1	13	male	None	Monastic	998	Monastic	70607101	1		706071	706	7	A	1	Day	20100092120005	05	no				6/6	6/6		04	none		none		04	normal		normal		normal		normal		normal		normal		normal		normal
706	7	A	2	16	male	None	None	1058	None	70607102	1		706071	706	7	A	2	Day	20100092110050	05	no				6/6	6/6		04	none		none		04	normal		normal		normal		normal		normal		normal		normal		normal
706	7	A	3	14	male	Primary	None	1068	Primary	70607103	1		706071	706	7	A	3	Day	20100092110249	05	no				6/9	6/9		04	none		none		04	normal		normal		normal		normal		normal		normal		normal		normal
706	7	A	4	14	male	Primary	Low/Mid Secondary	1069	Low/Mid Secondary	70607104	1		706071	706	7	A	4	Day	20100092110250	05	no				6/6	6/6		04	none		none		04	normal		normal		normal		normal		normal		normal		normal		normal
706	7	A	5	14	female	None	None	1072	None	70607105	1		706071	706	7	A	5	Day	20100092110256	05	no				6/6	6/6		04	none		none		04	normal		normal		normal		normal		normal		normal		normal		normal
706	7	A	6	15	female	None	None	1074	None	70607106	1		706071	706	7	A	6	Day	20100092120010	05	no				6/6	6/6		04	none		none		04	normal		normal		normal		normal		normal		normal		normal		normal
706	7	A	7	15	female	Primary	None	1075	Primary	70607107	1		706071	706	7	A	7	Day	20100172110111	05	no				6/6	6/6		04	none		none		04	abnormal	Chalazion (LL)	normal		normal		normal		normal		normal		normal		normal
706	7	A	8	13	female	Primary	None	1078	Primary	70607108	1		706071	706	7	A	8	Day	20100092120025	05	no				6/6	6/6		04	none		none		04	normal		normal		normal		normal		normal		normal		normal		normal
706	7	A	9	13	female	None	None	1080	None	70607109	1		706071	706	7	A	9	Day	20100092120022	05	no				6/6	6/6		04	none		none		04	normal		normal		normal		normal		normal		normal		normal		normal
706	7	A	10	15	female	None	Monastic	985	Monastic	70607110	1		706071	706	7	A	10	Day	20100092110002	05	no				6/9	6/9		04	none		none		04	normal		normal		normal		normal		normal		normal		normal		normal
706	7	A	11	14	female	Primary	None	987	Primary	70607111	1		706071	706	7	A	11	Day	20100092120012	05	no				6/6	6/6		04	none		none		04	normal		normal		normal		normal		normal		normal		normal		normal
706	7	A	12	15	female	None	Monastic	989	Monastic	70607112	1		706071	706	7	A	12	Day	20100092110008	05	no				6/6	6/6		04	none		none		04	normal		normal		normal		normal		normal		normal		normal		normal
706	7	A	13	14	female	None	None	992	None	70607113	1		706071	706	7	A	13	Day	20100092110259	05	no				6/6	6/6		04	none		none		04	normal		normal		normal		normal		normal		normal		normal		normal
706	7	A	14	15	female	None	None	976	None	70607114	1		706071	706	7	A	14	Day	20400080110004	05	no				6/6	6/6		04	none		none		04	normal		normal		normal		normal		normal		normal		normal		normal
706	7	A	15	14	female	None	Primary	994	Primary	70607115	1		706071	706	7	A	15	Day	20100092110261	05	no				6/6	6/6		04	none		none		04	normal		normal		normal		normal		normal		normal		normal		normal
706	7	A	16	16	female	None	None	997	None	70607116	1		706071	706	7	A	16	Day	20100093110024	05	no				6/6	6/6		04	none		none		04	normal		normal		normal		normal		normal		normal		normal		normal
706	7	A	17	14	female	None	None	977	None	70607117	1		706071	706	7	A	17	Day	20100092120013	05	no				6/6	6/6		04	none		none		04	normal		normal		normal		normal		normal		normal		normal		normal
706	7	A	18	15	female	None	None	979	None	70607118	1		706071	706	7	A	18	Day	20100092110263	05	no				6/6	6/6		04	none		none		04	normal		normal		normal		normal		normal		normal		normal		normal
706	7	A	19	14	female	Primary	Monastic	981	Monastic	70607119	1		706071	706	7	A	19	Day	20100092120014	05	no				6/6	6/6		04	none		none		04	normal		normal		normal		normal		normal		normal		normal		normal
706	7	A	20	13	female	Primary	Low/Mid Secondary	1060	Low/Mid Secondary	70607120	1		706071	706	7	A	20	Day	20100092120017	05	no				6/6	6/6		04	none		none		04	normal		normal		normal		normal		normal		normal		normal		normal
706	7	A	21	13	female	Primary	Primary	1061	Primary	70607121	1		706071	706	7	A	21	Day	20100092120018	05	no				6/6	6/6		04	none		none		04	normal		normal		normal		normal		normal		normal		normal		normal
706	7	A	22	16	female	None	None	1064	None	70607122	1		706071	706	7	A	22	Day	20100092110064	05	no				6/9	6/9		04	none		none		04	normal		normal		normal		normal		normal		normal		normal		normal
706	7	A	23	15	female	Primary	Monastic	1065	Monastic	70607123	1		706071	706	7	A	23	Day	20100092120021	05	no				6/6	6/6		04	none		none		04	normal		normal		normal		normal		normal		normal		normal		normal
803	4	A	1	10	male	Higher Secondary	Higher Secondary	774	Higher Secondary	80304101	1		803041	803	4	A	1	Day	20100122150002	05	no				6/6	6/6		04	none		none		04	normal		normal		normal		normal		normal		normal		normal		normal
803	4	A	2	11	male	None	None	775	None	80304102	1		803041	803	4	A	2	Day	20100131150004	05	no				6/6	6/6		04	none		none		04	normal		normal		normal		normal		normal		normal		normal		normal
803	4	A	3	11	male	None	None	776	None	80304103	1		803041	803	4	A	3	Day	20100199150028	05	no				6/6	6/6		04	none		none		04	normal		normal		normal		normal		normal		normal		normal		normal
803	4	A	4	10	male	None	Primary	777	Primary	80304104	1		803041	803	4	A	4	Day	20100122150006	05	no				6/6	6/6		04	none		none		04	normal		normal		normal		normal		normal		normal		normal		normal
803	4	A	5	11	male	None	Primary	778	Primary	80304105	1		803041	803	4	A	5	Boarder	20100122150015	05	no				6/6	6/6		04	none		none		04	normal		normal		abnormal	Allergic Conjunctivitis	normal		normal		abnormal	Scar at limbal Region	normal		normal
803	4	A	6	11	male	None	None	779	None	80304106	1		803041	803	4	A	6	Day	20100129140008	05	no				6/6	6/6		04	none		none		04	normal		normal		normal		normal		normal		normal		normal		normal
803	4	A	7	10	male	Primary	None	780	Primary	80304107	1		803041	803	4	A	7	Boarder	20100122150013	05	no				6/6	6/6		04	none		none		04	normal		normal		normal		normal		normal		normal		normal		normal
803	4	A	8	11	male	Primary	Primary	781	Primary	80304108	1		803041	803	4	A	8	Day	20100122150009	05	no				6/6	6/6		04	none		none		04	normal		normal		normal		normal		normal		normal		normal		normal
803	4	A	9	12	female	None	Primary	782	Primary	80304109	1		803041	803	4	A	9	Day	20100122140018	05	no				6/6	6/6		04	none		none		04	normal		normal		normal		normal		normal		normal		normal		normal
803	4	A	10	14	female	None	None	783	None	80304110	1		803041	803	4	A	10	Day	20100122130003	05	no				6/9	6/9		04	none		none		04	normal		normal		normal		normal		normal		normal		normal		normal
803	4	A	11	10	female	None	Primary	784	Primary	80304111	1		803041	803	4	A	11	Boarder	20100129150006	05	no				6/6	6/6		04	none		none		04	normal		normal		normal		normal		normal		normal		normal		normal
803	4	A	12	15	female	None	None	785	None	80304112	1		803041	803	4	A	12	Day	20100122110076	05	no				6/6	6/6		04	none		none		04	normal		normal		normal		normal		normal		normal		normal		normal
803	4	A	13	13	female	Primary	None	786	Primary	80304113	1		803041	803	4	A	13	Day	20100122130007	05	no				6/6	6/6		04	none		none		04	normal		normal		normal		normal		normal		normal		normal		normal
803	4	A	14	10	male	Primary	Monastic	787	Monastic	80304114	1		803041	803	4	A	14	Day	20100122150004	05	no				6/6	6/6		04	none		none		04	normal		normal		normal		normal		normal		normal		normal		normal
803	4	A	15	14	female	None	None	788	None	80304115	1		803041	803	4	A	15	Boarder	20100122120022	05	no				6/6	6/6		04	none		none		04	normal		normal		normal		normal		normal		normal		normal		normal
803	4	A	16	10	female	None	None	789	None	80304116	1		803041	803	4	A	16	Day	20100023140046	05	no				6/6	6/6		04	none		none		04	normal		normal		normal		normal		normal		normal		normal		normal
803	4	A	17	11	male	Primary	None	790	Primary	80304117	1		803041	803	4	A	17	Day	20100122150007	05	no				6/6	6/6		04	none		none		04	normal		normal		normal		normal		normal		normal		normal		normal
803	4	A	18	12	female	None	None	791	None	80304118	1		803041	803	4	A	18	Boarder	20100122140020	05	no				6/6	6/6		04	none		none		04	normal		normal		normal		normal		normal		normal		normal		normal
803	4	A	19	10	female	None	Primary	792	Primary	80304119	1		803041	803	4	A	19	Day	20100122150005	05	no				6/6	6/6		04	none		none		04	normal		normal		normal		normal		normal		normal		normal		normal
803	4	A	20	10	female	None	Primary	793	Primary	80304120	1		803041	803	4	A	20	Day	20100211500034	05	no				6/6	6/6		04	none		none		04	normal		normal		normal		normal		normal		normal		normal		normal
803	4	A	21	10	female	None	Primary	794	Primary	80304121	1		803041	803	4	A	21	Day	20100122150010	05	no				6/6	6/6		04	none		none		04	normal		normal		normal		normal		normal		normal		normal		normal
803	4	A	22	10	female	None	Primary	795	Primary	80304122	1		803041	803	4	A	22	Boarder	20100122150014	05	no				6/6	6/6		04	none		none		04	normal		normal		normal		normal		normal		normal		normal		normal
803	4	A	23	10	female	Primary	None	796	Primary	80304123	1		803041	803	4	A	23	Boarder	20100160150001	05	no				6/6	6/6		04	none		none		04	normal		normal		normal		normal		normal		normal		normal		normal
803	4	A	24	10	female	Primary	None	797	Primary	80304124	1		803041	803	4	A	24	Day	20100122150003	05	no				6/6	6/6		04	none		none		04	normal		normal		normal		normal		normal		normal		normal		normal
803	4	A	25	10	female	None	None	798	None	80304125	1		803041	803	4	A	25	Day	20100122150017	05	no				6/6	6/6		04	none		none		04	normal		normal		abnormal	VKC	abnormal	VKC	normal		normal		normal		normal
803	4	A	26	11	female	None	Primary	799	Primary	80304126	1		803041	803	4	A	26	Boarder	20100122150012	05	no				6/6	6/6		04	none		none		04	normal		normal		normal		normal		normal		normal		normal		normal
803	4	A	27	13	female	None	None	800	None	80304127	1		803041	803	4	A	27	Boarder	20100299130049	05	no				6/6	6/6		04	none		none		04	normal		normal		normal		normal		normal		normal		normal		normal
803	4	A	28	11	female	Primary	None	801	Primary	80304128	1		803041	803	4	A	28	Day	20100122150016	05	no				6/6	6/6		04	none		none		04	normal		normal		normal		normal		normal		normal		normal		normal
803	4	A	29	10	female	None	None	802	None	80304129	1		803041	803	4	A	29	Day	20100122150008	05	no				6/6	6/6		04	none		none		04	normal		normal		normal		normal		normal		normal		normal		normal
818	5	A	1	11	female	Low/Mid Secondary	None	728	Low/Mid Secondary	81805101	1		818051	818	5	A	1	Day	20100118140015	06	no				6/6	6/6		04	none		none		04	normal		normal		normal		normal		normal		normal		normal		normal
818	5	A	2	12	female	None	Low/Mid Secondary	729	Low/Mid Secondary	81805102	1		818051	818	5	A	2	Day	20100118140019	06	no				6/6	6/6		04	none		none		04	normal		normal		normal		normal		normal		normal		normal		normal
818	5	A	3	12	female	None	Low/Mid Secondary	730	Low/Mid Secondary	81805103	1		818051	818	5	A	3	Day	20100118130002	06	no				6/6	6/6		04	none		none		04	normal		normal		normal		normal		normal		normal		normal		normal
818	5	A	4	11	female	None	None	731	None	81805104	1		818051	818	5	A	4	Day	20100118130001	06	no				6/6	6/6		04	none		none		04	normal		normal		normal		normal		normal		normal		normal		normal
818	5	A	5	11	female	None	None	732	None	81805105	1		818051	818	5	A	5	Boarder	20100161140010	06	no				6/6	6/6		04	none		none		04	normal		normal		normal		normal		normal		normal		normal		normal
818	5	A	6	13	female	None	None	733	None	81805106	1		818051	818	5	A	6	Boarder	20100161120006	06	no				6/6	6/6		04	none		none		04	normal		normal		normal		normal		normal		normal		normal		normal
818	5	A	7	11	female	None	None	734	None	81805107	1		818051	818	5	A	7	Day	20100118140020	06	no				6/6	6/9		04	none		none		04	normal		normal		normal		normal		normal		normal		normal		normal
818	5	A	8	13	female	None	None	735	None	81805108	1		818051	818	5	A	8	Day	20100118130003	06	no				6/6	6/6		04	none		none		04	normal		normal		normal		normal		normal		normal		normal		normal
818	5	A	9	12	female	None	None	736	None	81805109	1		818051	818	5	A	9	Day	20100118130010	06	no				6/6	6/6		04	none		none		04	normal		normal		normal		normal		normal		normal		normal		normal
818	5	A	10	12	female	Primary	None	737	Primary	81805110	1		818051	818	5	A	10	Boarder	20100118130008	06	no				6/6	6/36		04	none		none		04	normal		normal		normal		normal		normal		normal		normal		normal
818	5	A	11	12	female	None	None	738	None	81805111	1		818051	818	5	A	11	Boarder	20100161140012	06	no				6/60	6/12		04	none		none		04	normal		normal		normal		normal		normal		normal		normal		normal
818	5	A	12	14	female	None	None	739	None	81805112	1		818051	818	5	A	12	Day	20100118110031	06	no				6/6	6/6		04	none		none		04	normal		normal		normal		normal		normal		normal		normal		normal
818	5	A	13	11	female	None	None	740	None	81805113	1		818051	818	5	A	13	Day	20100118140027	06	no				6/6	6/6		04	none		none		04	normal		normal		normal		normal	0	normal		normal		normal		normal
818	5	A	14	11	female	None	None	741	None	81805114	1		818051	818	5	A	14	Day	20100118120012	06	no				6/6	6/6		04	none		none		04	normal		normal		normal		normal		normal		normal		normal		normal
818	5	A	15	11	female	None	None	742	None	81805115	1		818051	818	5	A	15	Boarder	20100161140013	06	no				6/12	6/12		04	none		none		04	normal		normal		normal		normal		normal		normal		normal		normal
818	5	A	16	11	female	None	None	743	None	81805116	1		818051	818	5	A	16	Day	20100118130014	06	no				6/6	6/6		04	none		none		04	normal		normal		normal		normal		normal		normal		normal		normal
818	5	A	17	11	female	None	None	744	None	81805117	1		818051	818	5	A	17	Day	20100118140032	06	no				6/6	6/6		04	none		none		04	normal		normal		normal		normal		normal		normal		normal		normal
818	5	A	18	13	female	None	None	745	None	81805118	1		818051	818	5	A	18	Day	20100118140033	06	no				6/6	6/6		04	none		none		04	normal		normal		normal		normal		normal		normal		normal		normal
818	5	A	19	10	female	Tertiary	Tertiary	746	Tertiary	81805119	1		818051	818	5	A	19	Day	20100118140034	06	no				6/6	6/6		04	none		none		04	normal		normal		normal		normal		normal		normal		normal		normal
818	5	A	20	13	female	None	None	747	None	81805120	1		818051	818	5	A	20	Boarder	20100118110011	06	no				6/6	6/6		04	none		none		04	normal		normal		normal		normal		normal		normal		normal		normal
818	5	A	21	13	female	None	None	748	None	81805121	1		818051	818	5	A	21	Day	20100118120011	06	no				6/6	6/6		04	none		none		04	normal		normal		normal		normal		normal		normal		normal		normal
818	5	A	22	12	female	None	None	749	None	81805122	1		818051	818	5	A	22	Day	20100118130017	06	no				6/6	6/6		04	none		none		04	normal		normal		normal		normal		normal		normal		normal		normal
818	5	A	23	14	female	None	None	750	None	81805123	1		818051	818	5	A	23	Boarder	20100118110004	06	no				6/12	6/18		04	none		none		04	normal		normal		normal		normal		normal		normal		normal		normal
818	5	A	24	15	female	Higher Secondary	Higher Secondary	751	Higher Secondary	81805124	1		818051	818	5	A	24	Day	20100335140018	06	no				6/6	6/6		04	none		none		04	normal		normal		normal		normal		normal		normal		normal		normal
818	5	A	25	15	male	None	None	752	None	81805125	1		818051	818	5	A	25	Day	20100161120012	06	no				6/6	6/6		04	none		none		04	normal		normal		normal		normal		normal		normal		normal		normal
818	5	A	26	13	male	None	None	753	None	81805126	1		818051	818	5	A	26	Day	20100118120009	06	no				6/6	6/6		04	none		none		04	normal		normal		normal		normal		normal		normal		normal		normal
818	5	A	27	11	male	None	None	754	None	81805127	1		818051	818	5	A	27	Boarder	20100118140002	06	no				6/6	6/6		04	none		none		04	normal		normal		normal		normal		normal		normal		normal		normal
818	5	A	28	12	male	None	None	755	None	81805128	1		818051	818	5	A	28	Day	20100118150043	06	no				6/6	6/6		04	none		none		04	normal		normal		normal		normal		normal		normal		normal		normal
818	5	A	29	15	male	None	None	756	None	81805129	1		818051	818	5	A	29	Boarder	20100118130037	06	no				6/6	6/6		04	none		none		04	normal		normal		normal		normal		normal		normal		normal		normal
818	5	A	30	11	male	None	Low/Mid Secondary	757	Low/Mid Secondary	81805130	1		818051	818	5	A	30	Day	20100313140074	06	no				6/6	6/6		04	none		none		04	normal		normal		normal		normal		normal		normal		normal		normal
818	5	A	31	14	male	None	None	758	None	81805131	1		818051	818	5	A	31	Day	20100118120023	06	no				6/6	6/6		04	none		none		04	normal		normal		normal		normal		normal		normal		normal		normal
818	5	A	32	12	male	Higher Secondary	None	759	Higher Secondary	81805132	1		818051	818	5	A	32	Day	20100118130025	06	no				6/6	6/6		04	none		none		04	normal		normal		normal		normal		normal		normal		normal		normal
818	5	A	33	12	male	Low/Mid Secondary	None	760	Low/Mid Secondary	81805133	1		818051	818	5	A	33	Day	20100125140014	06	no				6/6	6/6		04	none		none		04	normal		normal		normal		normal		normal		normal		normal		normal
818	5	A	34	11	female	Low/Mid Secondary	None	761	Low/Mid Secondary	81805134	1		818051	818	5	A	34	Boarder	20100118140006	06	yes	6/12	6/12		6/24	6/24		04	none		none		04	normal		normal		normal		normal		normal		normal		normal		normal
818	5	A	35	11	male			762		81805135	1		818051	818	5	A	35	Boarder	20100161140006		no
818	5	A	36	11	male	None	Primary	763	Primary	81805136	1		818051	818	5	A	36	Boarder	20100263140068	06	no				6/6	6/6		04	none		none		04	normal		normal		normal		normal		normal		normal		normal		normal
818	5	A	37	11	male	None	Primary	764	Primary	81805137	1		818051	818	5	A	37	Day	20100118130026	06	no				6/6	6/6		04	none		none		04	normal		normal		normal		normal		normal		normal		normal		normal
818	5	A	38	11	male	None	None	765	None	81805138	1		818051	818	5	A	38	Boarder	20400065140008	06	no				6/6	6/6		04	none		none		04	normal		normal		normal		normal		normal		normal		normal		normal
818	5	A	39	12	male	None	Low/Mid Secondary	766	Low/Mid Secondary	81805139	1		818051	818	5	A	39	Boarder	20400065140005	06	no				6/6	6/6		04	none		none		04	normal		normal		normal		normal		normal		normal		normal		normal
818	5	A	40	12	male	None	Low/Mid Secondary	1329	Low/Mid Secondary	81805140	1		818051	818	5	A	40	Boarder	20100161140008	06	no				6/6	6/6		04	none		none		04	normal		normal		normal		normal		normal		normal		normal		normal
818	5	A	41	10	male	None	None	767	None	81805141	1		818051	818	5	A	41	Boarder	20100118140011	06	no				6/6	6/6		04	none		none		04	normal		normal		normal		normal		normal		normal		normal		normal
818	5	A	42	12	male	None	None	768	None	81805142	1		818051	818	5	A	42	Day	20100121140027	06	no				6/6	6/6		04	none		none		04	normal		normal		normal		normal		normal		normal		normal		normal
818	5	A	43	13	male	Tertiary	Higher Secondary	769	Tertiary	81805143	1		818051	818	5	A	43	Day	20100118120016	06	no				6/6	6/6		04	none		none		04	normal		normal		normal		normal		normal		normal		normal		normal
818	5	A	44	11	male	None	None	770	None	81805144	1		818051	818	5	A	44	Boarder	20100161140009	06	no				6/6	6/6		04	none		none		04	normal		normal		normal		normal		normal		normal		normal		normal
818	5	A	45	11	male	None	None	771	None	81805145	1		818051	818	5	A	45	Day	20100118140001	06	no				6/6	6/6		04	none		none		04	normal		normal		normal		normal		normal		normal		normal		normal
818	5	A	46	10	male	None	None	772	None	81805146	1		818051	818	5	A	46	Day	20100118140012	06	no				6/6	6/6		04	none		none		04	normal		normal		normal		normal		normal		normal		normal		normal
818	5	A	47	14	male	None	Primary	773	Primary	81805147	1		818051	818	5	A	47	Boarder	20400065110013	06	no				6/6	6/6		04	none		none		04	normal		normal		normal		normal		normal		normal		normal		normal
818	9	B	1	19	male	None	None	691	None	81809201	1		818092	818	9	B	1	Boarder	20100134110114	06	no				6/6	6/6		04	none		none		04	normal		normal		normal		normal		normal		normal		normal		normal
818	9	B	2	15	female	None	None	692	None	81809202	1		818092	818	9	B	2	Boarder	20100148110002	06	no				6/6	6/6		04	none		none		04	normal		normal		normal		normal		normal		normal		normal		normal
818	9	B	3	14	female	None	None	693	None	81809203	1		818092	818	9	B	3	Boarder	20100134110115	06	no				6/6	6/6		04	none		none		04	normal		normal		normal		normal		normal		normal		normal		normal
818	9	B	4	19	female	None	None	694	None	81809204	1		818092	818	9	B	4	Boarder	20100148110065	06	no				6/6	6/6		04	none		none		04	normal		normal		normal		normal		normal		normal		normal		normal
818	9	B	5	17	female	None	None	695	None	81809205	1		818092	818	9	B	5	Day	20100118110168	06	no				6/6	6/6		04	none		none		04	normal		normal		normal		normal		normal		normal		normal		normal
818	9	B	6	17	female	None	None	696	None	81809206	1		818092	818	9	B	6	Boarder	20100364110030	06	no				6/6	6/6		04	none		none		04	normal		normal		normal		normal		normal		normal		normal		normal
818	9	B	7	16	female	None	None	697	None	81809207	1		818092	818	9	B	7	Boarder	20100280111364	06	no				6/6	6/6		04	none		none		04	normal		normal		normal		normal		normal		normal		normal		normal
818	9	B	8	18	female	None	None	698	None	81809208	1		818092	818	9	B	8	Boarder	20100161110035	06	no				6/6	6/6		04	none		none		04	normal		normal		normal		normal		normal		normal		normal		normal
818	9	B	9	16	female	None	None	699	None	81809209	1		818092	818	9	B	9	Boarder	20100134110055	06	yes	6/6	6/6		6/24	6/12		04	none		none		04	normal		normal		normal		normal	0	normal		normal		normal		normal
818	9	B	10	14	female	Higher Secondary	Higher Secondary	700	Higher Secondary	81809210	1		818092	818	9	B	10	Boarder	20100297110085	06	no				6/6	6/6		04	none		none		04	normal		normal		normal		normal		normal		normal		normal		normal
818	9	B	11	16	female	Primary	Primary	701	Primary	81809211	1		818092	818	9	B	11	Boarder	20100161110006	06	no				6/6	6/6		04	none		none		04	normal		normal		normal		normal		normal		normal		normal		normal
818	9	B	12	14	female	None	Tertiary	702	Tertiary	81809212	1		818092	818	9	B	12	Boarder	20100035120020	06	no				6/6	6/6		04	none		none		04	normal		normal		normal		normal		normal		normal		normal		normal
818	9	B	13	14	female			703		81809213	1		818092	818	9	B	13	Boarder	20100148110087		no
818	9	B	14	17	female	None	None	704	None	81809214	1		818092	818	9	B	14	Boarder	20100118110093	06	no				6/6	6/6		04	none		none		04	normal		normal		normal		normal		normal		normal		normal		normal
818	9	B	15	16	female	None	None	705	None	81809215	1		818092	818	9	B	15	Boarder	20100134110016	06	no				6/6	6/6		04	none		none		04	normal		normal		normal		normal		normal		normal		normal		normal
818	9	B	16	16	male	None	None	706	None	81809216	1		818092	818	9	B	16	Boarder	20100136110025	06	no				6/6	6/60		04	none		none		04	normal		normal		normal		normal		normal		normal		normal		normal
818	9	B	17	16	female	None	None	707	None	81809217	1		818092	818	9	B	17	Boarder	20100136110095	06	no				6/6	6/6		04	none		none		04	normal		normal		normal		normal		normal		normal		normal		normal
818	9	B	18	16	female	None	None	708	None	81809218	1		818092	818	9	B	18	Boarder	20100147110048	06	no				6/6	6/6		04	none		none		04	normal		normal		normal		normal		normal		normal		normal		normal
818	9	B	19	18	female	None	None	709	None	81809219	1		818092	818	9	B	19	Boarder	20100136110101	06	no				6/6	6/6		04	none		none		04	normal		normal		normal		normal		normal		normal		normal		normal
818	9	B	20	15	female	Primary	Primary	710	Primary	81809220	1		818092	818	9	B	20	Day	20100152110032	06	no				6/6	6/6		04	none		none		04	normal		normal		normal		normal		normal		normal		normal		normal
818	9	B	21	15	female	None	Low/Mid Secondary	711	Low/Mid Secondary	81809221	1		818092	818	9	B	21	Boarder	20100136110095	06	no				6/6	6/6		04	none		none		04	normal		normal		normal		normal		normal		normal		normal		normal
818	9	B	22	15	female	None	Low/Mid Secondary	712	Low/Mid Secondary	81809222	1		818092	818	9	B	22	Day	20100118110139	06	no				6/6	6/6		04	none		none		04	normal		normal		normal		normal		normal		normal		normal		normal
818	9	B	23	14	male	None	None	713	None	81809223	1		818092	818	9	B	23	Boarder	20100134110001	06	no				6/6	6/6		04	none		none		04	normal		normal		normal		normal		normal		normal		normal		normal
818	9	B	24	15	male	None	None	714	None	81809224	1		818092	818	9	B	24	Boarder	20100161140002	06	no				6/6	6/6		04	none		none		04	normal		normal		normal		normal		normal		normal		normal		normal
818	9	B	25	19	male	None	None	715	None	81809225	1		818092	818	9	B	25	Boarder	20100136110111	06	yes	6/12	6/12		6/24	6/24		04	none		none		04	normal		normal		normal		normal		normal		normal		normal		normal
818	9	B	26	16	female	None	None	716	None	81809226	1		818092	818	9	B	26	Boarder	20100148110011	06	no				6/6	6/6		04	none		none		04	normal		normal		normal		normal		normal		normal		normal		normal
818	9	B	27	16	male	None	None	717	None	81809227	1		818092	818	9	B	27	Boarder	20100161110089	06	no				6/6	6/6		04	none		none		04	normal		normal		normal		normal		normal		normal		normal		normal
818	9	B	28	14	male	Primary	Higher Secondary	718	Higher Secondary	81809228	1		818092	818	9	B	28	Day	20100118110037	06	no				6/9	6/9		04	none		none		04	normal		normal		normal		normal		normal		normal		normal		normal
818	9	B	29	17	male	None	None	719	None	81809229	1		818092	818	9	B	29	Day	20100136110088	06	no				6/6	6/6		04	none		none		04	normal		normal		normal		normal		normal		normal		normal		normal
818	9	B	30	18	male	None	Higher Secondary	720	Higher Secondary	81809230	1		818092	818	9	B	30	Day	20100148110083	06	no				6/6	6/6		04	none		none		04	normal		normal		normal		normal		normal		normal		normal		normal
818	9	B	31	19	male	None	None	721	None	81809231	1		818092	818	9	B	31	Day	20100134110102	06	no				6/6	6/6		04	none		none		04	normal		normal		normal		normal		normal		normal		normal		normal
818	9	B	32	18	male	None	None	722	None	81809232	1		818092	818	9	B	32	Boarder	20100134110102	06	no				6/6	6/6		04	none		none		04	normal		normal		normal		normal		normal		normal		normal		normal
818	9	B	33	17	male	None	None	723	None	81809233	1		818092	818	9	B	33	Boarder	20100020110521	06	no				6/6	6/6		04	none		none		04	normal		normal		normal		normal		normal		normal		normal		normal
818	9	B	34	18	male	None	None	724	None	81809234	1		818092	818	9	B	34	Boarder	20100136110126	06	no				6/6	6/6		04	none		none		04	normal		normal		normal		normal		normal		normal		normal		normal
818	9	B	35	17	male	None	None	725	None	81809235	1		818092	818	9	B	35	Day	20100118110029	06	no				6/6	6/6		04	none		none		04	normal		normal		normal		normal		normal		normal		normal		normal
818	9	B	36	19	male	None	Low/Mid Secondary	726	Low/Mid Secondary	81809236	1		818092	818	9	B	36	Boarder	20100148110119	06	no				6/9	6/9		04	none		none		04	normal		normal		normal		normal		normal		normal		normal		normal
818	9	B	37	18	male	None	None	727	None	81809237	1		818092	818	9	B	37	Day	20100118110081	06	no				6/6	6/6		04	none		none		04	normal		normal		normal		normal		normal		normal		normal		normal
822	6	A	1	11	female	None	None	978	None	82206101	1		822061	822	6	A	1	Day	20100120130013	05	no				6/6	6/6		04	none		none		04	normal		normal		normal		normal		normal		normal		normal		normal
822	6	A	2	15	female	Low/Mid Secondary	Primary	979	Low/Mid Secondary	82206102	1		822061	822	6	A	2	Boarder	20100120110011	05	no				6/6	6/6		04	none		none		04	normal		normal		normal		normal		normal		normal		normal		normal
822	6	A	3	11	male	None	None	980	None	82206103	1		822061	822	6	A	3	Boarder	20100139130002	05	no				6/6	6/6		04	none		none		04	normal		normal		normal		normal		normal		normal		normal		normal
822	6	A	4	12	male	None	None	981	None	82206104	1		822061	822	6	A	4	Day	20100120130013	05	no				6/18	6/18		04	none		none		04	normal		normal		abnormal	Congestion	abnormal	Conjnctival Nodules	normal		normal		normal		normal
822	6	A	5	12	female	None	None	982	None	82206105	1		822061	822	6	A	5	Day	20100120130016	05	no				6/6	6/6		04	none		none		04	normal		normal		normal		normal		normal		normal		normal		normal
822	6	A	6	12	female	None	Primary	983	Primary	82206106	1		822061	822	6	A	6	Day	20100139120003	05	no				6/6	6/6		04	none		none		04	normal		normal		normal		normal		normal		normal		normal		normal
822	6	A	7	12	female	None	None	984	None	82206107	1		822061	822	6	A	7	Boarder	20100120130017	05	no				6/6	6/6		04	none		none		04	normal		normal		normal		normal		normal		normal		normal		normal
822	6	A	8	12	female	None	None	985	None	82206108	1		822061	822	6	A	8	Day	20100139130013	05	no				6/6	6/6		04	none		none		04	normal		normal		normal		normal		normal		normal		normal		normal
822	6	A	9	12	female	None	None	986	None	82206109	1		822061	822	6	A	9	Day	20100120130019	05	no				6/6	6/6		04	none		none		04	normal		normal		normal		normal		normal		normal		normal		normal
822	6	A	10	12	male	None	None	987	None	82206110	1		822061	822	6	A	10	Day	20100120130003	05	no				6/6	6/6		04	none		none		04	normal		normal		normal		normal		normal		normal		normal		normal
822	6	A	11	13	female	None	Low/Mid Secondary	988	Low/Mid Secondary	82206111	1		822061	822	6	A	11	Day	20100120130021	05	no				6/6	6/6		04	none		none		04	normal		normal		normal		normal		normal		normal		normal		normal
822	6	A	12	12	male	None	None	1006	None	82206112	1		822061	822	6	A	12	Day	20100120130004	05	no				6/6	6/6		04	none		none		04	normal		normal		normal		normal		normal		normal		normal		normal
822	6	A	13	12	female	None	None	989	None	82206113	1		822061	822	6	A	13	Day	20100120130024	05	no				6/6	6/6		04	none		none		04	normal		normal		normal		normal		normal		normal		normal		normal
822	6	A	14	13	female	None	None	990	None	82206114	1		822061	822	6	A	14	Day	20100139130005	05	no				6/6	6/6		04	none		none		04	normal		normal		normal		normal		normal		normal		normal		normal
822	6	A	15	13	female	None	None	991	None	82206115	1		822061	822	6	A	15	Boarder	20100120120019	05	no				6/6	6/6		04	none		none		04	normal		normal		normal		normal		normal		normal		normal		normal
822	6	A	16	13	female	None	Low/Mid Secondary	992	Low/Mid Secondary	82206116	1		822061	822	6	A	16	Day	20100120120031	04	no				6/6	6/6		04	none		none		04	normal		normal		normal		normal		normal		normal		normal		normal
822	6	A	17	13	male	None	None	993	None	82206117	1		822061	822	6	A	17	Day	20100120110332	05	no				6/6	6/6		04	none		none		04	normal		normal		normal		normal		normal		normal		normal		normal
822	6	A	18	13	male	None	Primary	994	Primary	82206118	1		822061	822	6	A	18	Day	20100120130006	05	no				6/6	6/6		04	none		none		04	normal		normal		normal		normal		normal		normal		normal		normal
822	6	A	19	14	male	None	None	995	None	82206119	1		822061	822	6	A	19	Day	20100120120038	05	no				6/6	6/6		04	none		none		04	normal		normal		normal		normal	0	normal		normal		normal		normal
822	6	A	20	13	female	Primary	None	996	Primary	82206120	1		822061	822	6	A	20	Day	20100120130022	05	no				6/6	6/6		04	none		none		04	normal		normal		normal		normal		normal		normal		normal		normal
822	6	A	21	12	male	None	None	997	None	82206121	1		822061	822	6	A	21	Day	20100120130007	05	no				6/6	6/6		04	none		none		04	normal		normal		normal		normal		normal		normal		normal		normal
822	6	A	22	13	female	None	None	998	None	82206122	1		822061	822	6	A	22	Day	20100120130025	05	no				6/6	6/6		04	none		none		04	normal		normal		normal		normal		normal		normal		normal		normal
822	6	A	23	12	female	None	None	999	None	82206123	1		822061	822	6	A	23	Day	20100126130002	05	no				6/6	6/6		04	none		none		04	normal		normal		normal		normal		normal		normal		normal		normal
822	6	A	24	14	female	None	None	1000	None	82206124	1		822061	822	6	A	24	Day	20100139110094	05	no				6/6	6/6		04	none		none		04	normal		normal		normal		normal		normal		normal		normal		normal
822	6	A	25	15	female	None	None	1001	None	82206125	1		822061	822	6	A	25	Boarder	20100120110051	05	no				6/6	6/6		04	none		none		04	normal		normal		normal		normal		normal		normal		normal		normal
822	6	A	26	15	female	None	None	1002	None	82206126	1		822061	822	6	A	26	Boarder	20100139120005	05	no				6/9	6/9		04	none		none		04	normal		normal		normal		normal		normal		normal		normal		normal
822	6	A	27	12	male	None	None	1003	None	82206127	1		822061	822	6	A	27	Day	20100120130010	05	no				6/6	6/6		04	none		none		04	normal		normal		normal		normal		normal		normal		normal		normal
822	6	A	28	11	male	None	None	1004	None	82206128	1		822061	822	6	A	28	Boarder	20100120130011	05	no				6/6	6/6		04	none		none		04	normal		normal		normal		normal		normal		normal		normal		normal
822	6	A	29	13	male	None	None	1005	None	82206129	1		822061	822	6	A	29	Day	20100120120005	05	no				6/6	6/6		04	none		none		04	normal		normal		normal		normal		normal		normal		normal		normal
822	6	A	30	15	female			1007		82206130	1		822061	822	6	A	30	Day	20100127110048		no
822	7	A	1	13	female	None	Higher Secondary	904	Higher Secondary	82207101	1		822071	822	7	A	1	Day	20100120120028	06	no				6/6	6/6		04	none		none		04	normal		normal		normal		normal		normal		normal		normal		normal
822	7	A	2	12	female	None	None	905	None	82207102	1		822071	822	7	A	2	Day	20100120120018	06	no				6/6	6/6		04	none		none		04	normal		normal		normal		normal		normal		normal		normal		normal
822	7	A	3	14	female	None	None	906	None	82207103	1		822071	822	7	A	3	Boarder	20100130120003	06	no				6/6	6/6		04	none		none		04	normal		normal		normal		normal		normal		normal		normal		normal
822	7	A	4	16	male	None	None	907	None	82207104	1		822071	822	7	A	4	Boarder	20100130120007	06	no				6/6	6/6		04	none		none		04	normal		normal		normal		normal		normal		normal		normal		normal
822	7	A	5	16	male	None	Tertiary	908	Tertiary	82207105	1		822071	822	7	A	5	Boarder	20100130110010	06	no				6/6	6/6		04	none		none		04	normal		normal		normal		normal		normal		normal		normal		normal
822	7	A	6	13	female	None	None	909	None	82207106	1		822071	822	7	A	6	Day	20100120120030	06	no				6/6	6/6		04	none		none		04	normal		normal		normal		normal		normal		normal		normal		normal
822	7	A	7	14	male	None	None	910	None	82207107	1		822071	822	7	A	7	Boarder	20100139110096	06	no				6/6	6/6		04	none		none		04	normal		normal		normal		normal		normal		normal		normal		normal
822	7	A	8	13	male	None	None	911	None	82207108	1		822071	822	7	A	8	Boarder	20100130120014	06	no				6/6	6/6		04	none		none		04	normal		normal		normal		normal		normal		normal		normal		normal
822	7	A	9	13	male	None	None	912	None	82207109	1		822071	822	7	A	9	Boarder	20100130120014	06	no				6/6	6/6		04	none		none		04	normal		normal		normal		normal		normal		normal		normal		normal
822	7	A	10	16	female	None	None	913	None	82207110	1		822071	822	7	A	10	Day	20100120110034	06	no				6/6	6/6		04	none		none		04	normal		normal		normal		normal		normal		normal		normal		normal
822	7	A	11	15	female	None	Primary	914	Primary	82207111	1		822071	822	7	A	11	Day	20100120110035	06	no				6/6	6/6		04	none		none		04	normal		normal		normal		normal		normal		normal		normal		normal
822	7	A	12	14	male	None	None	915	None	82207112	1		822071	822	7	A	12	Boarder	20100130110213	06	no				6/6	6/6		04	none		none		04	normal		normal		normal		normal		normal		normal		normal		normal
822	7	A	13	14	female	None	Higher Secondary	916	Higher Secondary	82207113	1		822071	822	7	A	13	Day	20100120110361	06	no				6/6	6/6		04	none		none		04	normal		normal		normal		normal		normal		normal		normal		normal
822	7	A	14	15	male	None	None	917	None	82207114	1		822071	822	7	A	14	Day	20100005120030	06	no				6/6	6/6		04	none		none		04	normal		normal		normal		normal		normal		normal		normal		normal
822	7	A	15	13	female	Primary	None	918	Primary	82207115	1		822071	822	7	A	15	Boarder	20100130120023	06	no				6/6	6/6		04	none		none		04	normal		normal		normal		normal		normal		normal		normal		normal
822	7	A	16	14	male	None	None	919	None	82207116	1		822071	822	7	A	16	Day	20100120110383	06	no				6/6	6/6		04	none		none		04	normal		normal		normal		normal		normal		normal		normal		normal
822	7	A	17	14	female	None	None	920	None	82207117	1		822071	822	7	A	17	Boarder	20100219120037	05	no				6/6	6/6		04	none		none		04	normal		normal		normal		normal		normal		normal		normal		normal
822	7	A	18	15	female	None	None	921	None	82207118	1		822071	822	7	A	18	Boarder	20100219120037	06	no				6/6	6/6		04	none		none		04	normal		normal		normal		normal		normal		normal		normal		normal
822	7	A	19	13	female	None	None	922	None	82207119	1		822071	822	7	A	19	Day	20100120120032	06	no				6/6	6/6		04	none		none		04	normal		normal		normal		normal		normal		normal		normal		normal
822	7	A	20	13	male	None	None	923	None	82207120	1		822071	822	7	A	20	Day	20100120120017	06	no				6/6	6/6		04	none		none		04	normal		normal		abnormal	VKC	abnormal	VKC	normal		normal		normal		normal
822	7	A	21	13	male	None	None	924	None	82207121	1		822071	822	7	A	21	Boarder	20100130110073	06	no				6/6	6/6		04	none		none		04	normal		normal		normal		normal		normal		normal		normal		normal
822	7	A	22	13	female	None	None	925	None	82207122	1		822071	822	7	A	22	Day	20100120120041	06	no				6/6	6/6		04	none		none		04	normal		normal		normal		normal		normal		normal		normal		normal
822	7	A	23	13	male	None	None	926	None	82207123	1		822071	822	7	A	23	Boarder	20100139120001	06	no				6/6	6/6		04	none		none		04	normal		normal		normal		normal		normal		normal		normal		normal
822	7	A	24	15	male	None	None	927	None	82207124	1		822071	822	7	A	24	Day	20100120110045	06	no				6/6	6/6		04	none		none		04	normal		normal		normal		normal		normal		normal		normal		normal
822	7	A	25	17	female	None	None	928	None	82207125	1		822071	822	7	A	25	Boarder	20100120110355	06	no				6/6	6/6		04	none		none		04	normal		normal		normal		normal		normal		normal		normal		normal
822	7	A	26	13	male	None	None	929	None	82207126	1		822071	822	7	A	26	Day	20100120120001	06	no				6/6	6/6		04	none		none		04	normal		normal		normal		normal		normal		normal		normal		normal
822	7	A	27	14	male	None	None	930	None	82207127	1		822071	822	7	A	27	Day	20100120110326	06	no				6/6	6/6		04	none		none		04	normal		normal		normal		normal		normal		normal		normal		normal
822	7	A	28	13	male	None	None	931	None	82207128	1		822071	822	7	A	28	Boarder	20100120120025	06	no				6/6	6/6		04	none		none		04	normal		normal		normal		normal		normal		normal		normal		normal
822	7	A	29	14	female	None	None	932	None	82207129	1		822071	822	7	A	29	Day	20100120110358	06	no				6/6	6/6		04	none		none		04	normal		normal		normal		normal		normal		normal		normal		normal
822	7	A	30	14	female	None	None	933	None	82207130	1		822071	822	7	A	30	Day	20100139110101	06	no				6/6	6/6		04	none		none		04	normal		normal		normal		normal		normal		normal		normal		normal
822	7	A	31	16	male	None	None	934	None	82207131	1		822071	822	7	A	31	Day	20100120110082	06	no				6/6	6/6		04	none		none		04	normal		normal		normal		normal		normal		normal		normal		normal
822	9	A	1	15	male	None	None	935	None	82209101	1		822091	822	9	A	1	Day	20100120140043	05	no				6/36	6/36		04	none		none		04	normal		normal		abnormal	VKC	abnormal	VKC	abnormal	Tranta's Spot	abnormal	Tranta's Spot	normal		normal
822	9	A	2	15	male	None	None	936	None	82209102	1		822091	822	9	A	2	Boarder	20100120110002	05	no				6/6	6/6		04	none		none		04	normal		normal		normal		normal		normal		normal		normal		normal
822	9	A	3	15	male	None	Low/Mid Secondary	937	Low/Mid Secondary	82209103	1		822091	822	9	A	3	Day	20100120110003	05	no				6/6	6/6		04	none		none		04	normal		normal		abnormal	Conjunctivitis	abnormal	Conjunctivitis	normal		normal		normal		normal
822	9	A	4	16	male	None	None	938	None	82209104	1		822091	822	9	A	4	Boarder	20100139110017	05	no				6/6	6/6		04	none		none		04	normal		normal		normal		normal		normal		normal		normal		normal
822	9	A	5	15	female	None	None	939	None	82209105	1		822091	822	9	A	5	Day	20100120110010	05	no				6/6	6/6		04	none		none		04	normal		normal		normal		normal		normal		normal		normal		normal
822	9	A	6	15	female	None	None	940	None	82209106	1		822091	822	9	A	6	Day	20100120110009	05	no				6/6	6/6		04	none		none		04	normal		normal		normal		normal		normal		normal		normal		normal
822	9	A	7	15	female	None	None	941	None	82209107	1		822091	822	9	A	7	Boarder	20100120110012	05	no				6/6	6/9		04	none		none		04	normal		normal		normal		normal		normal		normal		normal		normal
822	9	A	8	15	male	Primary	None	942	Primary	82209108	1		822091	822	9	A	8	Boarder	20100120140044	05	no				6/6	6/6		04	none		none		04	normal		normal		normal		normal		normal		normal		normal		normal
822	9	A	9	15	female	None	None	943	None	82209109	1		822091	822	9	A	9	Day	20100119130024	05	no				6/9	6/9		04	none		none		04	normal		normal		normal		normal		normal		normal		normal		normal
822	9	A	10	15	female	None	Monastic	944	Monastic	82209110	1		822091	822	9	A	10	Day	20100120110021	05	no				6/6	6/6		04	none		none		04	normal		normal		normal		normal		normal		normal		normal		normal
822	9	A	11	16	male	None	None	945	None	82209111	1		822091	822	9	A	11	Day	20100120110063	05	no				6/6	6/6		04	none		none		04	normal		normal		normal		normal		normal		normal		normal		normal
822	9	A	12	15	male	None	None	946	None	82209112	1		822091	822	9	A	12	Boarder	20100139110006	05	no				6/6	6/6		04	none		none		04	normal		normal		normal		normal		normal		normal		normal		normal
822	9	A	13	17	female	None	None	947	None	82209113	1		822091	822	9	A	13	Day	20100120110024	05	no				6/6	6/6		04	none		none		04	normal		normal		normal		normal		normal		normal		normal		normal
822	9	A	14	14	female	None	None	948	None	82209114	1		822091	822	9	A	14	Day	20100120130032	05	no				6/6	6/6		04	none		none		04	normal		normal		normal		normal		normal		normal		normal		normal
822	9	A	15	15	male	None	None	949	None	82209115	1		822091	822	9	A	15	Day	20100120110066	05	no				6/6	6/6		04	none		none		04	normal		normal		normal		normal		normal		normal		normal		normal
822	9	A	16	15	male	None	None	950	None	82209116	1		822091	822	9	A	16	Boarder	20100120110067	05	no				6/6	6/6		04	none		none		04	normal		normal		normal		normal		normal		normal		normal		normal
822	9	A	17	15	male	None	Monastic	951	Monastic	82209117	1		822091	822	9	A	17	Day	20100120110028	05	no				6/6	6/6		04	none		none		04	normal		normal		normal		normal		normal		normal		normal		normal
822	9	A	18	15	female	Tertiary	Low/Mid Secondary	952	Tertiary	82209118	1		822091	822	9	A	18	Day	20100125110225	05	no				6/6	6/6		04	none		none		04	normal		normal		normal		normal		normal		normal		normal		normal
822	9	A	19	16	male	None	None	953	None	82209119	1		822091	822	9	A	19	Day	20100120110068	05	no				6/6	6/6		04	none		none		04	normal		normal		normal		normal		normal		normal		normal		normal
822	9	A	20	16	male	None	None	954	None	82209120	1		822091	822	9	A	20	Boarder	20100130110096	05	no				6/6	6/6		04	none		none		04	normal		normal		normal		normal		normal		normal		normal		normal
822	9	A	21	15	female	None	None	955	None	82209121	1		822091	822	9	A	21	Day	20100120110032	05	no				6/6	6/6		04	none		none		04	normal		normal		normal		normal		normal		normal		normal		normal
822	9	A	22	15	female	None	None	956	None	82209122	1		822091	822	9	A	22	Day	20100248110046	05	no				6/6	6/6		04	none		none		04	normal		normal		normal		normal		normal		normal		normal		normal
822	9	A	23	15	male	Primary	Low/Mid Secondary	957	Low/Mid Secondary	82209123	1		822091	822	9	A	23	Day	20100120110037	05	no				6/6	6/6		04	none		none		04	normal		normal		normal		normal		normal		normal		normal		normal
822	9	A	24	15	male	None	None	958	None	82209124	1		822091	822	9	A	24	Day	20100120110039	05	no				6/36	6/6		04	none		none		04	normal		normal		normal		normal		normal		normal		normal		normal
822	9	A	25	16	female	None	None	959	None	82209125	1		822091	822	9	A	25	Boarder	20100120110041	05	no				6/9	6/9		04	none		none		04	normal		normal		normal		normal		normal		normal		normal		normal
822	9	A	26	15	female	None	None	960	None	82209126	1		822091	822	9	A	26	Boarder	20100129150008	05	no				6/6	6/6		04	none		none		04	normal		normal		normal		normal		normal		normal		normal		normal
822	9	A	27	15	female	Primary	None	961	Primary	82209127	1		822091	822	9	A	27	Day	20100139110010	05	no				6/6	6/6		04	none		none		04	normal		normal		normal		normal		normal		normal		normal		normal
822	9	A	28	15	female	None	None	962	None	82209128	1		822091	822	9	A	28	Boarder	20100139110011	05	no				6/6	6/6		04	none		none		04	normal		normal		normal		normal		normal		normal		normal		normal
822	9	A	29	14	female	None	Low/Mid Secondary	963	Low/Mid Secondary	82209129	1		822091	822	9	A	29	Day	20100119130025	05	no				6/6	6/6		04	none		none		04	normal		normal		normal		normal	0	normal		normal		normal		normal
822	9	A	30	15	female	None	None	964	None	82209130	1		822091	822	9	A	30	Day	20100120110043	05	no				6/6	6/6		04	none		none		04	normal		normal		normal		normal		normal		normal		normal		normal
822	9	A	31	15	male	None	None	965	None	82209131	1		822091	822	9	A	31	Day	20100120110044	05	no				6/6	6/6		04	none		none		04	normal		normal		normal		normal		normal		normal		normal		normal
822	9	A	32	15	female	None	None	966	None	82209132	1		822091	822	9	A	32	Boarder	20100120140046	05	no				6/6	6/6		04	none		none		04	normal		normal		normal		normal		normal		normal		normal		normal
822	9	A	33	15	female	None	None	967	None	82209133	1		822091	822	9	A	33	Day	20100120110047	05	no				6/9	6/9		04	none		none		04	normal		normal		normal		normal		normal		normal		normal		normal
822	9	A	34	18	male	None	None	968	None	82209134	1		822091	822	9	A	34	Boarder	20100120110107	05	no				6/6	6/6		04	none		none		04	normal		normal		normal		normal		normal		normal		normal		normal
822	9	A	35	15	male	None	None	969	None	82209135	1		822091	822	9	A	35	Day	20100120110049	05	no				6/6	6/6		05	none		none		04	normal		normal		normal		normal		normal		normal		normal		normal
822	9	A	36	14	female	None	Low/Mid Secondary	970	Low/Mid Secondary	82209136	1		822091	822	9	A	36	Day	20100139110022	05	no				6/6	6/6		04	none		none		04	normal		normal		normal		normal		normal		normal		normal		normal
822	9	A	37	18	female	None	None	971	None	82209137	1		822091	822	9	A	37	Day	20100120110075	05	no				6/6	6/6		04	none		none		04	normal		normal		normal		normal		normal		normal		normal		normal
822	9	A	38	16	female	None	None	972	None	82209138	1		822091	822	9	A	38	Day	20200120110076	05	no				6/6	6/6		04	none		none		04	normal		normal		normal		normal		normal		normal		normal		normal
822	9	A	39	18	female	None	Primary	973	Primary	82209139	1		822091	822	9	A	39	Day	20100120110109	05	no				6/6	6/6		04	none		none		04	normal		normal		normal		normal		normal		normal		normal		normal
822	9	A	40	15	female	None	None	974	None	82209140	1		822091	822	9	A	40	Day	20100139110023	05	no				6/6	NPL		04	none		none		04	normal		normal		normal		normal		normal		normal		normal		abnormal	Non Reactive to light
822	9	A	41	18	male	None	None	975	None	82209141	1		822091	822	9	A	41	Boarder	20100120110052	05	no				6/6	6/6		04	none		none		04	normal		normal		normal		normal		normal		normal		normal		normal
822	9	A	42	15	male	None	None	976	None	82209142	1		822091	822	9	A	42	Day	20100120110052	05	no				6/6	6/6		04	none		none		04	normal		normal		normal		normal		normal		normal		normal		normal
822	9	A	43	15	female	None	None	977	None	82209143	1		822091	822	9	A	43	Boarder	20100139110024	05	no				6/6	6/6		04	none		none		04	normal		normal		normal		normal		normal		normal		normal		normal
825	7	A	1	13	female	None	None	1021	None	82507101	1		825071	825	7	A	1	Day	20100121110287	06	no				6/6	6/6		04	none		none		04	normal		normal		normal		normal		normal		normal		normal		normal
825	7	A	2	12	female	None	None	1022	None	82507102	1		825071	825	7	A	2	Boarder	20400085120009	06	no				6/6	6/6		04	none		none		04	normal		normal		normal		normal		normal		normal		normal		normal
825	7	A	3	13	female	None	None	1023	None	82507103	1		825071	825	7	A	3	Day	20400085120005	06	no				6/6	6/6		04	none		none		04	normal		normal		normal		normal		normal		normal		normal		normal
825	7	A	4	11	female	Primary	None	1024	Primary	82507104	1		825071	825	7	A	4	Boarder	20100463120034	06	no				6/6	6/6		04	none		none		04	normal		normal		normal		normal		normal		normal		normal		normal
825	7	A	5	13	female	None	None	1025	None	82507105	1		825071	825	7	A	5	Day	20400085120003	06	no				6/6	6/6		04	none		none		04	normal		normal		normal		normal		normal		normal		normal		normal
825	7	A	6	15	female	None	None	1026	None	82507106	1		825071	825	7	A	6	Day	20100121110010	06	no				6/6	6/6		04	none		none		04	normal		normal		normal		normal		normal		normal		normal		normal
825	7	A	7	12	female	None	None	1027	None	82507107	1		825071	825	7	A	7	Day	20100121120018	06	no				6/6	6/6		04	none		none		04	normal		normal		normal		normal		normal		normal		normal		normal
825	7	A	8	13	female	None	None	1028	None	82507108	1		825071	825	7	A	8	Day	20100121120004	06	no				6/6	6/6		04	none		none		04	normal		normal		normal		normal		normal		normal		normal		normal
825	7	A	9	12	female	None	None	1029	None	82507109	1		825071	825	7	A	9	Day	20400085120012	06	yes	6/6	6/6		6/24	6/12		04	none		none		04	normal		normal		normal		normal		normal		normal		normal		normal
825	7	A	10	13	female	None	Primary	1030	Primary	82507110	1		825071	825	7	A	10	Day	20100121120008	06	no				6/6	6/6		04	none		none		04	normal		normal		normal		normal		normal		normal		normal		normal
825	7	A	11	11	female	None	Higher Secondary	1031	Higher Secondary	82507111	1		825071	825	7	A	11	Day	20100121120027	04	no			Glass broken	6/12	6/12		04	none		none		04	normal		normal		normal		normal		normal		normal		normal		normal
825	7	A	12	13	female	Primary	Primary	1032	Primary	82507112	1		825071	825	7	A	12	Day	20100121110280	06	no				6/6	6/6		04	none		none		04	normal		normal		normal		normal		normal		normal		normal		normal
825	7	A	13	13	female	None	None	1033	None	82507113	1		825071	825	7	A	13	Day	20100121110281	06	no				6/6	6/6		04	none		none		04	normal		normal		normal		normal		normal		normal		normal		normal
825	7	A	14	13	female	None	None	1034	None	82507114	1		825071	825	7	A	14	Day	20100131110114	06	no				6/6	6/6		04	none		none		04	normal		normal		normal		normal		normal		normal		normal		normal
825	7	A	15	13	female	None	None	1035	None	82507115	1		825071	825	7	A	15	Day	20100121120003	06	no				6/6	6/6		04	none		none		04	normal		normal		normal		normal		normal		normal		normal		normal
825	7	A	16	11	female	Primary	Higher Secondary	1036	Higher Secondary	82507116	1		825071	825	7	A	16	Day	20100121120019	06	no				6/6	6/6		04	none		none		04	normal		normal		normal		normal		normal		normal		normal		normal
825	7	A	17	12	female	None	None	1037	None	82507117	1		825071	825	7	A	17	Day	20400085120008	06	no				6/6	6/6		04	none		none		04	normal		normal		normal		normal		normal		normal		normal		normal
825	7	A	18	12	female	Low/Mid Secondary	None	1038	Low/Mid Secondary	82507118	1		825071	825	7	A	18	Day	20100121120014	06	no				6/6	6/6		04	none		none		04	normal		normal		normal		normal		normal		normal		normal		normal
825	7	A	19	12	female	None	None	1039	None	82507119	1		825071	825	7	A	19	Day	20400085120007	06	no				6/6	6/6		04	none		none		04	normal		normal		normal		normal		normal		normal		normal		normal
825	7	A	20	14	female	None	None	1040	None	82507120	1		825071	825	7	A	20	Day	20100121110286	06	no				6/6	6/6		04	none		none		04	normal		normal		normal		normal		normal		normal		normal		normal
825	7	A	21	13	female	None	None	1041	None	82507121	1		825071	825	7	A	21	Day	20400085110015	06	no				6/6	6/6		04	none		none		04	normal		normal		normal		normal		normal		normal		normal		normal
825	7	A	22	12	female	None	None	1042	None	82507122	1		825071	825	7	A	22	Day	20400085120006	06	no				6/6	6/6		04	none		none		04	normal		normal		normal		normal		normal		normal		normal		normal
825	7	A	23	13	male	None	None	1043	None	82507123	1		825071	825	7	A	23	Day	20100121120002	06	no				6/6	6/6		04	none		none		04	normal		normal		normal		normal		normal		normal		normal		normal
825	7	A	24	13	male	None	None	1044	None	82507124	1		825071	825	7	A	24	Day	20100121110288	06	no				6/6	6/6		04	none		none		04	normal		normal		normal		normal		normal		normal		normal		normal
825	7	A	25	13	male	None	None	1045	None	82507125	1		825071	825	7	A	25	Day	20100121120007	06	no				6/6	6/6		04	none		none		04	normal		normal		normal		normal		normal		normal		normal		normal
825	7	A	26	17	male	None	None	1046	None	82507126	1		825071	825	7	A	26	Day	20100121130012	06	no				6/6	6/6		04	none		none		04	normal		normal		normal		normal		normal		normal		normal		normal
825	7	A	27	13	male	None	None	1047	None	82507127	1		825071	825	7	A	27	Day	20100121120010	06	no				6/6	6/6		04	none		none		04	normal		normal		normal		normal		normal		normal		normal		normal
825	7	A	28	12	male	None	Tertiary	1048	Tertiary	82507128	1		825071	825	7	A	28	Day	20100131110108	06	no				6/6	6/6		04	none		none		04	normal		normal		normal		normal		normal		normal		normal		normal
825	7	A	29	17	male	None	None	1049	None	82507129	1		825071	825	7	A	29	Day	20100121130014	06	no				6/6	6/6		04	none		none		04	normal		normal		normal		normal		normal		normal		normal		normal
825	7	A	30	12	male	None	None	1050	None	82507130	1		825071	825	7	A	30	Day	10100121120013	06	no				6/6	6/6		04	none		none		04	normal		normal		normal		normal		normal		normal		normal		normal
825	7	A	31	12	male	None	None	1051	None	82507131	1		825071	825	7	A	31	Day	20100121120009	06	no				6/9	6/9		04	none		none		04	normal		normal		normal		normal		normal		normal		normal		normal
825	7	A	32	12	male	Primary	None	1052	Primary	82507132	1		825071	825	7	A	32	Day	20400085120004	06	no				6/6	6/6		04	none		none		04	normal		normal		normal		normal		normal		normal		normal		normal
825	7	A	33	15	male	None	Primary	1053	Primary	82507133	1		825071	825	7	A	33	Day	20400085110004	06	no				6/6	6/6		04	none		none		04	normal		normal		normal		normal		normal		normal		normal		normal
825	7	A	34	12	male	Higher Secondary	None	1054	Higher Secondary	82507134	1		825071	825	7	A	34	Day	20100121120023	06	no				6/6	6/6		04	none		none		04	normal		normal		normal		normal		normal		normal		normal		normal
825	7	A	35	13	male	Low/Mid Secondary	None	1055	Low/Mid Secondary	82507135	1		825071	825	7	A	35	Day	20100121110023	06	no				6/6	6/6		04	none		none		04	normal		normal		normal		normal		normal		normal		normal		normal
825	7	A	36	12	male	None	None	1056	None	82507136	1		825071	825	7	A	36	Day	20100121110043	06	no				6/6	6/6		04	none		none		04	normal		normal		normal		normal		normal		normal		normal		normal
826	4	B	1	10	male	Low/Mid Secondary	Low/Mid Secondary	867	Low/Mid Secondary	82604201	1		826042	826	4	B	1	Day	20100125150035	05	no				6/6	6/6		04	none		none		04	normal		normal		normal		normal		normal		normal		normal		normal
826	4	B	2	10	female	None	Low/Mid Secondary	868	Low/Mid Secondary	82604202	1		826042	826	4	B	2	Day	20100125140073	05	no				6/6	6/6		04	none		none		04	normal		normal		normal		normal		normal		normal		normal		normal
826	4	B	3	10	male	None	None	869	None	82604203	1		826042	826	4	B	3	Day	20100125150034	05	no				6/6	6/6		04	none		none		04	normal		normal		normal		normal		normal		normal		normal		normal
826	4	B	4	10	male	None	Low/Mid Secondary	870	Low/Mid Secondary	82604204	1		826042	826	4	B	4	Day	20100125150036	05	no				6/6	6/6		04	none		none		04	normal		normal		normal		normal		normal		normal		normal		normal
826	4	B	5	9	male	Low/Mid Secondary	Tertiary	871	Tertiary	82604205	1		826042	826	4	B	5	Day	20100152150002	05	no				6/6	6/6		04	none		none		04	normal		normal		normal		normal		normal		normal		normal		normal
826	4	B	6	11	male	None	Primary	872	Primary	82604206	1		826042	826	4	B	6	Day	20100125140048	05	no				6/6	6/6		04	none		none		04	normal		normal		normal		normal		normal		normal		normal		normal
826	4	B	7	11	female	None	None	873	None	82604207	1		826042	826	4	B	7	Day	20100125150046	05	no				6/6	6/6		04	none		none		04	normal		normal		normal		normal		normal		normal		normal		normal
826	4	B	8	10	male	None	None	874	None	82604208	1		826042	826	4	B	8	Day	20100125150047	04	no				6/6	6/6		04	none		none		04	normal		normal		normal		normal		normal		normal		normal		normal
826	4	B	9	10	male	None	Tertiary	875	Tertiary	82604209	1		826042	826	4	B	9	Day	20100125150048	06	no				6/6	6/6		04	none		none		04	normal		normal		normal		normal		normal		normal		normal		normal
826	4	B	10	9	male	None	Higher Secondary	876	Higher Secondary	82604210	1		826042	826	4	B	10	Day	20100125150039	05	no				6/6	6/6		05	none		none		04	normal		normal		normal		normal		normal		normal		normal		normal
826	4	B	11	9	male	None	None	877	None	82604211	1		826042	826	4	B	11	Day	20100125150020	05	no				6/6	6/6		04	none		none		04	normal		normal		normal		normal		normal		normal		normal		normal
826	4	B	12	12	male	Low/Mid Secondary	None	878	Low/Mid Secondary	82604212	1		826042	826	4	B	12	Day	20100146140020	05	no				6/6	6/6		04	none		none		04	normal		normal		normal		normal		normal		normal		normal		normal
826	4	B	13	10	male	Low/Mid Secondary	Tertiary	879	Tertiary	82604213	1		826042	826	4	B	13	Day	20100100140046	05	no				6/6	6/6		04	none		none		04	normal		normal		normal		normal		normal		normal		normal		normal
826	4	B	14	10	male	Low/Mid Secondary	Primary	880	Low/Mid Secondary	82604214	1		826042	826	4	B	14	Day	20100125150006	05	no				6/6	6/6		04	none		none		04	normal		normal		normal		normal		normal		normal		normal		normal
826	4	B	15	10	male	None	None	881	None	82604215	1		826042	826	4	B	15	Day	20100171140026	05	no				6/6	6/6		04	none		none		04	normal		normal		normal		normal		normal		normal		normal		normal
826	4	B	16	11	male	None	None	882	None	82604216	1		826042	826	4	B	16	Day	20100144140002	05	no				6/6	6/6		04	none		none		04	normal		normal		normal		normal		normal		normal		normal		normal
826	4	B	17	10	male	None	None	883	None	82604217	1		826042	826	4	B	17	Day	20100152150016	05	no				6/6	6/6		04	none		none		04	normal		normal		normal		normal		normal		normal		normal		normal
826	4	B	18	10	male	Primary	Tertiary	884	Tertiary	82604218	1		826042	826	4	B	18	Day	20100125150009	05	no				6/6	6/12		04	none		none		04	normal		normal		normal		normal		normal		normal		normal		normal
826	4	B	19	10	female	Low/Mid Secondary	Primary	885	Low/Mid Secondary	82604219	1		826042	826	4	B	19	Day	20100125150011	05	no				6/6	6/6		04	none		none		04	normal		normal		normal		normal		normal		normal		normal		normal
826	4	B	20	10	female	None	Primary	886	Primary	82604220	1		826042	826	4	B	20	Day	20100125150011	05	no				6/6	6/6		04	none		none		04	normal		normal		normal		normal		normal		normal		normal		normal
826	4	B	21	10	female	None	Primary	887	Primary	82604221	1		826042	826	4	B	21	Day	20100124150001	05	no				6/6	6/6		04	none		none		04	normal		normal		normal		normal		normal		normal		normal		normal
826	4	B	22	10	female	None	Tertiary	888	Tertiary	82604222	1		826042	826	4	B	22	Day	20100152150018	05	no				6/6	6/6		04	none		none		04	normal		normal		normal		normal		normal		normal		normal		normal
826	4	B	23	9	female	None	Low/Mid Secondary	889	Low/Mid Secondary	82604223	1		826042	826	4	B	23	Day	20100408150001	05	yes	6/18	6/6		6/18	6/6		04	none		none		04	normal		normal		normal		normal		normal		normal		abnormal	irregular	normal
826	4	B	24	10	female			890		82604224	1		826042	826	4	B	24	Day	20100152150022		no
826	4	B	25	10	female	Low/Mid Secondary	None		Low/Mid Secondary	82604225	1		826042	826	4	B	25	Day	20100329150020	05	no				6/6	6/6		04	none		none		04	normal		normal		normal		normal		normal		normal		normal		normal
826	4	B	26	10	female	None	None	891	None	82604226	1		826042	826	4	B	26	Day	20100131150002	05	no				6/6	6/6		04	none		none		04	normal		normal		normal		normal		normal		normal		normal		normal
826	4	B	27	10	female	Low/Mid Secondary	Low/Mid Secondary	892	Low/Mid Secondary	82604227	1		826042	826	4	B	27	Day	20100131150003	05	no				6/18	6/18		04	none		none		04	normal		normal		normal		normal		normal		normal		normal		normal
826	4	B	28	9	female	Higher Secondary	Low/Mid Secondary	893	Higher Secondary	82604228	1		826042	826	4	B	28	Day	20100131130004	05	no				6/6	6/6		04	none		none		04	normal		normal		normal		normal		normal		normal		normal		normal
826	4	B	29	12	female	Primary	Primary	894	Primary	82604229	1		826042	826	4	B	29	Day	20100131150005	05	no				6/6	6/6		04	none		none		04	normal		normal		normal		normal		normal		normal		normal		normal
826	4	B	30	9	female	Low/Mid Secondary	None	895	Low/Mid Secondary	82604230	1		826042	826	4	B	30	Day	20100131150006	05	no				6/6	6/6		04	none		none		04	normal		normal		normal		normal		normal		normal		normal		normal
826	4	B	31	10	female	None	Primary	896	Primary	82604231	1		826042	826	4	B	31	Day	20100012515002	05	no				6/6	6/6		04	none		none		04	normal		normal		normal		normal		normal		normal		normal		normal
826	4	B	32	10	female	Higher Secondary	Tertiary	897	Tertiary	82604232	1		826042	826	4	B	32	Day	20100125150026	05	no				6/6	6/6		04	none		none		04	normal		normal		normal		normal		normal		normal		normal		normal
826	4	B	33	10	female	None	None	898	None	82604233	1		826042	826	4	B	33	Day	20100125150027	05	no				6/6	6/6		04	none		none		04	normal		normal		normal		normal		normal		normal		normal		normal
826	4	B	34	9	female	Low/Mid Secondary	Tertiary	899	Tertiary	82604234	1		826042	826	4	B	34	Day	20100125150028	05	no				6/6	6/6		04	none		none		04	normal		normal		normal		normal		normal		normal		normal		normal
826	4	B	35	12	female	None	Low/Mid Secondary	900	Low/Mid Secondary	82604235	1		826042	826	4	B	35	Day	20100066120007	05	no				6/6	6/6		04	none		none		04	normal		normal		normal		normal		normal		normal		normal		normal
826	4	B	36	10	female	Primary	None	901	Primary	82604236	1		826042	826	4	B	36	Day	20100125150038	05	no				6/6	6/6		04	none		none		04	normal		normal		normal		normal		normal		normal		normal		normal
826	4	B	37	10	female	None	None	902	None	82604237	1		826042	826	4	B	37	Day	20100152150015	05	no				6/12	6/12		04	none		none		04	normal		normal		normal		normal		normal		normal		normal		normal
826	4	B	38	10	female	Tertiary	Tertiary	903	Tertiary	82604238	1		826042	826	4	B	38	Day	20100118150018	05	no				6/6	6/6		04	none		none		04	normal		normal		normal		normal		normal		normal		normal		normal
826	5	B	1	10	male	Tertiary	Tertiary	835	Tertiary	82605201	1		826052	826	5	B	1	Day	20100125140033	06	no				6/24	6/18		04	none		none		04	normal		normal		normal		normal		normal		normal		normal		normal
826	5	B	2	10	male	None	Tertiary	836	Tertiary	82605202	1		826052	826	5	B	2	Day	20100125140019	06	no				6/6	6/6		04	none		none		04	normal		normal		normal		normal		normal		normal		normal		normal
826	5	B	3	11	male	Higher Secondary	Higher Secondary	837	Higher Secondary	82605203	1		826052	826	5	B	3	Day	20100124130063	06	yes	6/18	6/18		6/60	6/60		04	none		none		04	normal		normal		normal		normal		normal		normal		normal		normal
826	5	B	4	10	male	Low/Mid Secondary	Low/Mid Secondary	838	Low/Mid Secondary	82605204	1		826052	826	5	B	4	Day	20100125160079	06	no				6/6	6/6		04	none		none		04	normal		normal		normal		normal		normal		normal		normal		normal
826	5	B	5	11	male	Low/Mid Secondary	Low/Mid Secondary	839	Low/Mid Secondary	82605205	1		826052	826	5	B	5	Day	20100125140080	06	no				6/6	6/9		04	none		none		04	normal		normal		normal		normal		normal		normal		normal		normal
826	5	B	6	12	male	None	None	840	None	82605206	1		826052	826	5	B	6	Day	20100125140038	06	no				6/6	6/6		04	none		none		04	normal		normal		normal		normal		normal		normal		normal		normal
826	5	B	7	12	male	Tertiary	Tertiary	841	Tertiary	82605207	1		826052	826	5	B	7	Day	20100118140004	06	no				6/6	6/6		04	none		none		04	normal		normal		normal		normal		normal		normal		normal		normal
826	5	B	8	11	male	Primary	Higher Secondary	842	Higher Secondary	82605208	1		826052	826	5	B	8	Day	20100125140035	06	no				6/6	6/6		04	none		none		04	normal		normal		normal		normal		normal		normal		normal		normal
826	5	B	9	10	male	Higher Secondary	Tertiary	843	Tertiary	82605209	1		826052	826	5	B	9	Day	20100125140077	06	no				6/6	6/6		04	none		none		04	normal		normal		normal		normal		normal		normal		normal		normal
826	5	B	10	11	male	None	Tertiary	844	Tertiary	82605210	1		826052	826	5	B	10	Day	20100125140037	06	no				6/6	6/6		04	none		none		04	normal		normal		normal		normal		normal		normal		normal		normal
826	5	B	11	11	male	Higher Secondary	Higher Secondary	845	Higher Secondary	82605211	1		826052	826	5	B	11	Day	20100125140075	06	no				6/12	6/12		04	none		none			normal		normal		normal		normal		normal		normal		normal		normal
826	5	B	12	11	male	Higher Secondary	Higher Secondary	846	Higher Secondary	82605212	1		826052	826	5	B	12	Day	20100125140012	06	no				6/6	6/6		04	none		none		04	normal		normal		normal		normal		normal		normal		normal		normal
826	5	B	13	11	male	Higher Secondary	Higher Secondary	847	Higher Secondary	82605213	1		826052	826	5	B	13	Day	20100125140045	06	no				6/6	6/6		04	none		none		04	normal		normal		normal		normal		normal		normal		normal		normal
826	5	B	14	11	male	Higher Secondary	Higher Secondary	848	Higher Secondary	82605214	1		826052	826	5	B	14	Day	20100125140036	06	no				6/6	6/6		04	none		none		04	normal		normal		normal		normal		normal		normal		normal		normal
826	5	B	15	11	male	None	Higher Secondary	849	Higher Secondary	82605215	1		826052	826	5	B	15	Day	20100396140010	06	no				6/6	6/6		04	none		none		04	normal		normal		normal		normal		normal		normal		normal		normal
826	5	B	16	11	female	None	Tertiary	850	Tertiary	82605216	1		826052	826	5	B	16	Day	20100133130001	06	yes	6/18	6/18		6/36	6/36		04	none		none		04	normal		normal		normal		normal		normal		normal		normal		normal
826	5	B	17	11	female	Higher Secondary	Tertiary	851	Tertiary	82605217	1		826052	826	5	B	17	Day	20100125140008	06	no				6/6	6/6		04	none		none		04	normal		normal		normal		normal		normal		normal		normal		normal
826	5	B	18	9	female	Higher Secondary	Higher Secondary	852	Higher Secondary	82605218	1		826052	826	5	B	18	Day	20100152140008	06	no				6/6	6/6		04	none		none		04	normal		normal		normal		normal		normal		normal		normal		normal
826	5	B	19	11	female	None	Primary	853	Primary	82605219	1		826052	826	5	B	19	Day	20100328130007	06	no				6/6	6/6		04	none		none		04	normal		normal		normal		normal		normal		normal		normal		normal
826	5	B	20	11	female			854		82605220	1		826052	826	5	B	20	Day	20100125140088		no
826	5	B	21	11	female	None	None	855	None	82605221	1		826052	826	5	B	21	Day	20100125140049	06	no				6/6	6/6		04	none		none		04	normal		normal		normal		normal		normal		normal		normal		normal
826	5	B	22	12	female	None	None	856	None	82605222	1		826052	826	5	B	22	Day	20100125130044	06	no				6/6	6/6		04	none		none		04	normal		normal		normal		normal		normal		normal		normal		normal
826	5	B	23	10	female	Low/Mid Secondary	Higher Secondary	857	Higher Secondary	82605223	1		826052	826	5	B	23	Day	20100125140029	06	no				6/6	6/6		04	none		none		04	normal		normal		normal		normal		normal		normal		normal		normal
826	5	B	24	11	female	Tertiary	Higher Secondary	858	Tertiary	82605224	1		826052	826	5	B	24	Day	20100125140086	06	no				6/9	6/9		04	none		none		04	normal		normal		normal		normal		normal		normal		normal		normal
826	5	B	25	10	female	Higher Secondary	Higher Secondary	859	Higher Secondary	82605225	1		826052	826	5	B	25	Day	20100123140020	06	no				6/6	6/6		04	none		none		04	normal		normal		normal		normal		normal		normal		normal		normal
826	5	B	26	10	female	Higher Secondary	Higher Secondary	860	Higher Secondary	82605226	1		826052	826	5	B	26	Day	20100010140012	06	no				6/6	6/6		04	none		none		04	normal		normal		normal		normal		normal		normal		normal		normal
826	5	B	27	11	female	Higher Secondary	Primary	861	Higher Secondary	82605227	1		826052	826	5	B	27	Day	20100125140050	06	no				6/6	6/6		04	none		none		04	normal		normal		normal		normal		normal		normal		normal		normal
826	5	B	28	10	female	Tertiary	Higher Secondary	862	Tertiary	82605228	1		826052	826	5	B	28	Day	20100125140023	06	no				6/6	6/6		04	none		none		04	normal		normal		normal		normal		normal		normal		normal		normal
826	5	B	29	12	female	None	Low/Mid Secondary	863	Low/Mid Secondary	82605229	1		826052	826	5	B	29	Day	20100125130042	06	no				6/6	6/6		04	none		none		04	normal		normal		normal		normal		normal		normal		normal		normal
826	5	B	30	11	female	Higher Secondary	Primary	864	Higher Secondary	82605230	1		826052	826	5	B	30	Day	20100124140019	06	no				6/6	6/6		04	none		none		04	normal		normal		normal		normal		normal		normal		normal		normal
826	5	B	31	11	female	None	Higher Secondary	865	Higher Secondary	82605231	1		826052	826	5	B	31	Day	20100125140090	06	no				6/6	6/6		04	none		none		04	normal		normal		normal		normal		normal		normal		normal		normal
826	5	B	32	11	female	Higher Secondary	Tertiary	866	Tertiary	82605232	1		826052	826	5	B	32	Day	20100010140030	06	no				6/6	6/6		04	none		none		04	normal		normal		normal		normal		normal		normal		normal		normal
826	6	A	1	12	male	None	None	803	None	82606101	1		826061	826	6	A	1	Day	20100147130006	06	no				6/6	6/6		04	none		none		04	normal		normal		normal		normal		normal		normal		normal		normal
826	6	A	2	15	female	Primary	None	804	Primary	82606102	1		826061	826	6	A	2	Boarder	20100133110004	06	no				6/6	6/6		04	none		none		04	normal		normal		normal		normal		normal		normal		normal		normal
826	6	A	3	12	male	Low/Mid Secondary	Higher Secondary	805	Higher Secondary	82606103	1		826061	826	6	A	3	Boarder	20100125130040	06	no				6/6	6/6		04	none		none		04	normal		normal		normal		normal		normal		normal		normal		normal
826	6	A	4	12	male	None	None	806	None	82606104	1		826061	826	6	A	4	Day	20100152130007	06	no				6/6	6/6		04	none		none		04	normal		normal		normal		normal		normal		normal		normal		normal
826	6	A	5	12	male	Tertiary	Tertiary	807	Tertiary	82606105	1		826061	826	6	A	5	Day	20100166130031	06	no				6/6	6/6		04	none		none		04	normal		normal		normal		normal		normal		normal		normal		normal
826	6	A	6	13	male	None	None	808	None	82606106	1		826061	826	6	A	6	Day	20100125130015	06	no				6/6	6/6		04	none		none		04	normal		normal		normal		normal		normal		normal		normal		normal
826	6	A	7	11	male	Low/Mid Secondary	Tertiary	809	Tertiary	82606107	1		826061	826	6	A	7	Day	20100125130079	06	yes	6/12	6/9		6/36	6/36		04	none		none		04	normal		normal		normal		normal		normal		normal		normal		normal
826	6	A	8	13	male	None	None	810	None	82606108	1		826061	826	6	A	8	Day	20100180130015	06	no				6/6	6/6		04	none		none		04	normal		normal		normal		normal		normal		normal		normal		normal
826	6	A	9	13	male	None	Higher Secondary	811	Higher Secondary	82606109	1		826061	826	6	A	9	Day	20100180130014	06	no				6/6	6/6		04	none		none		04	normal		normal		normal		normal		normal		normal		normal		normal
826	6	A	10	12	male	Higher Secondary	None	812	Higher Secondary	82606110	1		826061	826	6	A	10	Day	20100125130020	06	no				6/6	6/6		04	none		none		04	normal		normal		normal		normal		normal		normal		normal		normal
826	6	A	11	12	male	None	Higher Secondary	813	Higher Secondary	82606111	1		826061	826	6	A	11	Day	20100125130055	06	yes	6/6	6/9		6/24	6/36		04	none		none		04	normal		normal		normal		normal		normal		normal		normal		normal
826	6	A	12	13	male	None	None	814	None	82606112	1		826061	826	6	A	12	Day	20100125150048	06	no				6/6	6/6		04	none		none		04	normal		normal		normal		normal		normal		normal		normal		normal
826	6	A	13	11	female	Low/Mid Secondary	Tertiary	815	Tertiary	82606113	1		826061	826	6	A	13	Day	20100323130043	06	no				6/6	6/6		04	none		none		04	normal		normal		normal		normal		normal		normal		normal		normal
826	6	A	14	12	female	Higher Secondary	Primary	816	Higher Secondary	82606114	1		826061	826	6	A	14	Day	20100125130010	06	yes	6/6	6/9		6/6	6/24		04	none		none		04	normal		normal		normal		normal		normal		normal		normal		normal
826	6	A	15	12	female	None	Higher Secondary	817	Higher Secondary	82606115	1		826061	826	6	A	15	Day	20100125130062	06	no				6/6	6/6		04	none		none		04	normal		normal		normal		normal		normal		normal		normal		normal
826	6	A	16	13	female	None	None	818	None	82606116	1		826061	826	6	A	16	Day	20100125130005	06	no				6/6	6/6		04	none		none		04	normal		normal		normal		normal		normal		normal		normal		normal
826	6	A	17	11	female	Higher Secondary	Tertiary	819	Tertiary	82606117	1		826061	826	6	A	17	Day	20100156130008	06	no				6/6	6/6		04	none		none		04	normal		normal		normal		normal		normal		normal		normal		normal
826	6	A	18	12	female	Low/Mid Secondary	Low/Mid Secondary	820	Low/Mid Secondary	82606118	1		826061	826	6	A	18	Day	20100125130017	06	no				6/6	6/6		04	none		none		04	normal		normal		normal		normal		normal		normal		normal		normal
826	6	A	19	12	female	Higher Secondary	Tertiary	821	Tertiary	82606119	1		826061	826	6	A	19	Day	20100125130021	06	no				6/6	6/6		04	none		none		04	normal		normal		normal		normal		normal		normal		normal		normal
826	6	A	20	12	female	None	None	822	None	82606120	1		826061	826	6	A	20	Day	20100125130004	06	no				6/6	6/6		04	none		none		04	normal		normal		normal		normal		normal		normal		normal		normal
826	6	A	21	11	female	Higher Secondary	Higher Secondary	823	Higher Secondary	82606121	1		826061	826	6	A	21	Day	20100125130006	06	no				6/6	6/6		04	none		none		04	normal		normal		normal		normal		normal		normal		normal		normal
826	6	A	22	11	female	Higher Secondary	Higher Secondary	824	Higher Secondary	82606122	1		826061	826	6	A	22	Day	20100125130029	06	no				6/6	6/6		04	none		none		04	normal		normal		normal		normal		normal		normal		normal		normal
826	6	A	23	12	female	Low/Mid Secondary	Tertiary	825	Tertiary	82606123	1		826061	826	6	A	23	Day	20100125130050	06	no				6/6	6/6		04	none		none		04	normal		normal		normal		normal		normal		normal		normal		normal
826	6	A	24	12	female	Higher Secondary	Higher Secondary	826	Higher Secondary	82606124	1		826061	826	6	A	24	Day	20100215130086	06	no				6/6	6/6		04	none		none		04	normal		normal		normal		normal		normal		normal		normal		normal
826	6	A	25	12	female	Primary	Low/Mid Secondary	827	Low/Mid Secondary	82606125	1		826061	826	6	A	25	Day	20100149130013	06	no				6/6	6/6		04	none		none		04	normal		normal		normal		normal		normal		normal		normal		normal
826	6	A	26	11	female	Higher Secondary	Higher Secondary	828	Higher Secondary	82606126	1		826061	826	6	A	26	Day	20100125130032	06	yes	6/9	6/9		6/60	6/36		04	none		none		04	normal		normal		normal		normal		normal		normal		normal		normal
826	6	A	27	12	female	Higher Secondary	Higher Secondary	829	Higher Secondary	82606127	1		826061	826	6	A	27	Day	20100117130002	06	no				6/6	6/6		04	none		none		04	normal		normal		normal		normal		normal		normal		normal		normal
826	6	A	28	12	female	None	Primary	830	Primary	82606128	1		826061	826	6	A	28	Day	20100185130029	06	no				6/6	6/6		04	none		none		04	normal		normal		normal		normal		normal		normal		normal		normal
826	6	A	29	12	female	None	Primary	831	Primary	82606129	1		826061	826	6	A	29	Day	20100125130019	06	no				6/18	6/12		04	none		none		04	normal		normal		normal		normal		normal		normal		normal		normal
826	6	A	30	13	female	None	None	832	None	82606130	1		826061	826	6	A	30	Day	20100125120064	06	no				6/9	6/9		04	none		none		04	normal		normal		normal		normal		normal		normal		normal		normal
826	6	A	31	13	female	None	None	833	None	82606131	1		826061	826	6	A	31	Day	20100150120001	06	no				6/6	6/6		04	none		none		04	normal		normal		normal		normal		normal		normal		normal		normal
826	6	A	32	12	female	Tertiary	Tertiary	834	Tertiary	82606132	1		826061	826	6	A	32	Day	20100325130001	06	no			Not comfortable with glasses	6/12	6/12		04	none		none		04	normal		normal		normal		normal		normal		normal		normal		normal
901	7	C	1	13	female	Primary	None	682	Primary	90107301	1		901073	901	7	C	1	Day	20400143120005	08	no				6/6	6/6		08	none		none		08	normal		normal		normal		normal		normal		normal		normal		normal
901	7	C	2	13	female	Low/Mid Secondary	Primary	683	Low/Mid Secondary	90107302	1		901073	901	7	C	2	Day	20100202081200	08	no				6/6	6/6		08	none		none		08	normal		normal		normal		normal		normal		normal		normal		normal
901	7	C	3	12	female	None	Higher Secondary	684	Higher Secondary	90107303	1		901073	901	7	C	3	Day	20100172120014	08	no				6/6	6/6		08	none		none		08	normal		normal		normal		normal		normal		normal		normal		normal
901	7	C	4	12	male	Higher Secondary	None	685	Higher Secondary	90107304	1		901073	901	7	C	4	Day	20200037140012	08	no				6/6	6/6		08	none		none		08	normal		normal		normal		normal		normal		normal		normal		normal
901	7	C	5	15	female	None	None	686	None	90107305	1		901073	901	7	C	5	Day	20100459110003	08	no				6/6	6/6		08	none		none		08	normal		normal		normal		normal		normal		normal		normal		normal
901	7	C	6	12	male	Higher Secondary	Higher Secondary	687	Higher Secondary	90107306	1		901073	901	7	C	6	Day	20200008120030	08	no				6/6	6/6		08	none		none		08	normal		normal		normal		normal		normal		normal		normal		normal
901	7	C	7	12	male	None	Higher Secondary	688	Higher Secondary	90107307	1		901073	901	7	C	7	Day	20100338120015	08	no				6/6	6/6		08	none		none		08	normal		normal		normal		normal		normal		normal		normal		normal
901	7	C	8	13	female	None	Tertiary	689	Tertiary	90107308	1		901073	901	7	C	8	Day	20100524120015	08	no				6/6	6/6		08	none		none		08	normal		normal		normal		normal		normal		normal		normal		normal
901	7	C	9	14	male	Low/Mid Secondary	Low/Mid Secondary	690	Low/Mid Secondary	90107309	1		901073	901	7	C	9	Day	20100177110082	08	no				6/18	6/18		08	none		none		08	normal		normal		normal		normal		normal		normal		normal		normal
901	7	C	10	12	female	None	None	691	None	90107310	1		901073	901	7	C	10	Day	20100177120004	08	no				6/6	6/6		08	none		none		08	normal		normal		normal		normal		normal		normal		normal		normal
901	7	C	11	13	male	Low/Mid Secondary	None	692	Low/Mid Secondary	90107311	1		901073	901	7	C	11	Day	20100182020005	08	no				6/6	6/6		08	none		none		08	normal		normal		normal		normal		normal		normal		normal		normal
901	7	C	12	14	male	Low/Mid Secondary	None	693	Low/Mid Secondary	90107312	1		901073	901	7	C	12	Day	20100172120048	08	no				6/6	6/6		08	none		none		08	normal		normal		normal		normal		normal		normal		normal		normal
901	7	C	13	15	male	Primary	Primary	694	Primary	90107313	1		901073	901	7	C	13	Day	20100172110078	08	no				6/6	6/6		08	none		none		08	normal		normal		normal		normal		normal		normal		normal		normal
901	7	C	14	13	female	None	None	695	None	90107314	1		901073	901	7	C	14	Day	20100172120023	08	no				6/6	6/6		08	none		none		08	normal		normal		normal		normal		normal		normal		normal		normal
901	7	C	15	16	female	Low/Mid Secondary	Tertiary	696	Tertiary	90107315	1		901073	901	7	C	15	Day	20100013110006	08	no				6/18	6/18		08	none		none		08	normal		normal		normal		normal		normal		normal		normal		normal
901	7	C	16	13	male	Low/Mid Secondary	Tertiary	697	Tertiary	90107316	1		901073	901	7	C	16	Day	20100223120005	08	no				6/6	6/6		08	none		none		08	normal		normal		normal		normal		normal		normal		normal		normal
901	7	C	17	13	female	Primary	Primary	698	Primary	90107317	1		901073	901	7	C	17	Day	20100182120020	08	no				6/6	6/6		08	none		none		08	normal		normal		normal		normal		normal		normal		normal		normal
901	7	C	18	14	male	Low/Mid Secondary	Tertiary	699	Tertiary	90107318	1		901073	901	7	C	18	Day	20100172140003	08	no				6/6	6/6		08	none		none		08	normal		normal		normal		normal		normal		normal		normal		normal
901	7	C	19	18	female	None	None	700	None	90107319	1		901073	901	7	C	19	Day	20100354110011	08	no				6/6	6/6		08	none		none		08	normal		normal		normal		normal		normal		normal		normal		normal
901	7	C	20	12	female	Tertiary	Tertiary	701	Tertiary	90107320	1		901073	901	7	C	20	Day	20200008120023	08	no				6/6	6/6		08	none		none		08	normal		normal		normal		normal		normal		normal		normal		normal
901	7	C	21	12	female	None	None	702	None	90107321	1		901073	901	7	C	21	Day	20433311120017	08	no				6/6	6/6		08	none		none		08	normal		normal		normal		normal		normal		normal		normal		normal
901	7	C	22	12	female	None	Low/Mid Secondary	703	Low/Mid Secondary	90107322	1		901073	901	7	C	22	Day	20100172120053	08	no				6/6	6/6		08	none		none		08	normal		normal		normal		normal		normal		normal		normal		normal
901	7	C	23	12	female	Low/Mid Secondary	None	704	Low/Mid Secondary	90107323	1		901073	901	7	C	23	Day	20100172120054	08	no				6/6	6/6		08	none		none		08	normal		normal		normal		normal		normal		normal		normal		normal
901	7	C	24	14	female	None	None	705	None	90107324	1		901073	901	7	C	24	Day	20100361100071	08	no				6/6	6/6		08	none		none		08	normal		normal		normal		normal		normal		normal		normal		normal
901	7	C	25	13	female	None	None	706	None	90107325	1		901073	901	7	C	25	Day	20100182120021	08	no				6/6	6/6		08	none		none		08	normal		normal		normal		normal		normal		normal		normal		normal
901	7	C	26	13	male	Higher Secondary	Higher Secondary	707	Higher Secondary	90107326	1		901073	901	7	C	26	Day	20100182120007	08	no				6/6	6/6		08	none		none		08	normal		normal		normal		normal		normal		normal		normal		normal
901	7	C	27	13	male	Higher Secondary	None	708	Higher Secondary	90107327	1		901073	901	7	C	27	Day	20100182120008	08	no				6/6	6/6		08	none		none		08	normal		normal		normal		normal		normal		normal		normal		normal
901	7	C	28	13	female	None	None	709	None	90107328	1		901073	901	7	C	28	Day	20100172110053	08	no				6/9	6/12		08	none		none		08	normal		normal		normal		normal		normal		normal		normal		normal
901	7	C	29	14	female	None	None	710	None	90107329	1		901073	901	7	C	29	Day	20100282120159	08	no				6/6	6/6		08	none		none		08	normal		normal		normal		normal		normal		normal		normal		normal
901	7	C	30	13	male	Higher Secondary	Tertiary	711	Tertiary	90107330	1		901073	901	7	C	30	Day	20100172120064	08	no				6/6	6/6		08	none		none		08	normal		normal		normal		normal		normal		normal		normal		normal
901	7	C	31	13	female	None	None	712	None	90107331	1		901073	901	7	C	31	Day	20100172130063	08	no				6/6	6/6		08	none		none		08	normal		normal		normal		normal		normal		normal		normal		normal
901	7	C	32	13	male	None	Tertiary	713	Tertiary	90107332	1		901073	901	7	C	32	Day	20100524120011	08	no				6/12	6/12		08	none		none		08	normal		normal		normal		normal		normal		normal		normal		normal
901	7	C	33	13	male	Higher Secondary	Higher Secondary	714	Higher Secondary	90107333	1		901073	901	7	C	33	Day	20100172120066	08	no				6/18	6/18		08	none		none		08	normal		normal		normal		normal		normal		normal		normal		normal
901	7	C	34	12	male	Low/Mid Secondary	None	715	Low/Mid Secondary	90107334	1		901073	901	7	C	34	Day	20100058120005	08	no				6/6	6/6		08	none		none		08	normal		normal		normal		normal		normal		normal		normal		normal
901	7	C	35	13	male	None	None	716	None	90107335	1		901073	901	7	C	35	Day	20100182120012	08	no				6/6	6/6		08	none		none		08	normal		normal		normal		normal		normal		normal		normal		normal
908	6	A	1	13	male	None	None	818	None	90806101	1		908061	908	6	A	1	Day	20100169120004	08	no				6/6	6/6		08	none		none		08	normal		normal		normal		normal		normal		normal		normal		normal
908	6	A	2	12	male	None	None	819	None	90806102	1		908061	908	6	A	2	Day	20100169130020	08	no				6/6	6/6		08	none		none		08	normal		normal		normal		normal		normal		normal		normal		normal
908	6	A	3	12	male	Primary	None	820	Primary	90806103	1		908061	908	6	A	3	Day	20100169130002	08	no				6/6	6/6		08	none		none		08	normal		normal		normal		normal		normal		normal		normal		normal
908	6	A	4	17	male	None	None	821	None	90806104	1		908061	908	6	A	4	Day	20100169160034	08	no				6/6	6/6		08	none		none		08	normal		normal		normal		normal		normal		normal		normal		normal
908	6	A	5	12	male	None	Low/Mid Secondary	822	Low/Mid Secondary	90806105	1		908061	908	6	A	5	Day	20100528130002	08	no				6/6	6/6		08	none		none		08	normal		normal		normal		normal		normal		normal		normal		normal
908	6	A	6	11	male	None	Tertiary	823	Tertiary	90806106	1		908061	908	6	A	6	Day	20100169130004	08	no				6/6	6/6		08	none		none		08	normal		normal		normal		normal		normal		normal		normal		normal
908	6	A	7	12	male	Primary	Primary	824	Primary	90806107	1		908061	908	6	A	7	Boarder	20100528130005	08	no				6/6	6/6		08	none		none		08	normal		normal		normal		normal		normal		normal		normal		normal
908	6	A	8	15	male	Primary	Primary	825	Primary	90806108	1		908061	908	6	A	8	Day	20100169110006	08	no				6/6	6/6		08	none		none		08	normal		normal		normal		normal		normal		normal		normal		normal
908	6	A	9	13	male	None	Primary	826	Primary	90806109	1		908061	908	6	A	9	Boarder	20100528110006	08	no				6/18	6/18		08	none		none		08	normal		normal		normal		normal		normal		normal		normal		normal
908	6	A	10	12	male	Higher Secondary	Tertiary	827	Tertiary	90806110	1		908061	908	6	A	10	Day	20100172130025	08	no				6/24	6/12		08	none		none		08	normal		normal		normal		normal		normal		normal		normal		normal
908	6	A	11	13	male	None	Primary	828	Primary	90806111	1		908061	908	6	A	11	Boarder	20100311130063	08	no				6/6	6/6		08	none		none		08	normal		normal		normal		normal		normal		normal		normal		normal
908	6	A	12	11	male	None	None	829	None	90806112	1		908061	908	6	A	12	Boarder	20100169130007	08	no				6/6	6/6		08	none		none		08	normal		normal		normal		normal		normal		normal		normal		normal
908	6	A	13	14	male	None	Primary	830	Primary	90806113	1		908061	908	6	A	13	Day	20100499130007	08	no				6/6	6/6		08	none		none		08	normal		normal		normal		normal		normal		normal		normal		normal
908	6	A	14	11	male	Low/Mid Secondary	None	831	Low/Mid Secondary	90806114	1		908061	908	6	A	14	Day	20100169130008	08	no				6/6	6/6		08	none		none		08	normal		normal		normal		normal		normal		normal		normal		normal
908	6	A	15	12	male	Primary	Low/Mid Secondary	832	Low/Mid Secondary	90806115	1		908061	908	6	A	15	Day	20100169130009	08	no				6/6	6/6		08	none		none		08	normal		normal		normal		normal		normal		normal		normal		normal
908	6	A	16	14	male	None	None	833	None	90806116	1		908061	908	6	A	16	Boarder	20100528120003	08	no				6/6	6/6		08	none		none		08	normal		normal		normal		normal		normal		normal		normal		normal
908	6	A	17	12	male	None	None	834	None	90806117	1		908061	908	6	A	17	Boarder	20100169130010	08	no				6/6	6/6		08	none		none		08	normal		normal		normal		normal		normal		normal		normal		normal
908	6	A	18	12	male	None	None	835	None	90806118	1		908061	908	6	A	18	Day	20100169130011	08	no				6/6	6/6		08	none		none		08	normal		normal		normal		normal		normal		normal		normal		normal
908	6	A	19	12	male	None	None	836	None	90806119	1		908061	908	6	A	19	Day	20100169130012	08	no				6/6	6/6		08	none		none		08	normal		normal		normal		normal		normal		normal		normal		normal
908	6	A	20	15	male	None	None	837	None	90806120	1		908061	908	6	A	20	Day	20100176110791	08	no				6/6	6/6		08	none		none		08	normal		normal		normal		normal		normal		normal		normal		normal
908	6	A	21	12	female	None	Low/Mid Secondary	838	Low/Mid Secondary	90806121	1		908061	908	6	A	21	Boarder	20100528130008	08	no				6/6	6/6		08	none		none		08	normal		normal		normal		normal		normal		normal		normal		normal
908	6	A	22	12	female	Low/Mid Secondary	None	839	Low/Mid Secondary	90806122	1		908061	908	6	A	22	Day	20100169130013	08	no				6/6	6/6		08	none		none		08	normal		normal		normal		normal		normal		normal		normal		normal
908	6	A	23	11	female	Low/Mid Secondary	Higher Secondary	840	Higher Secondary	90806123	1		908061	908	6	A	23	Day	20100528130011	08	no				6/6	6/6		08	none		none		08	normal		normal		normal		normal		normal		normal		normal		normal
908	6	A	24	13	female	None	None	841	None	90806124	1		908061	908	6	A	24	Boarder	20100169130014	08	no				6/6	6/6		08	none		none		08	normal		normal		normal		normal		normal		normal		normal		normal
908	6	A	25	13	female	None	None	842	None	90806125	1		908061	908	6	A	25	Day	20100169130019	08	no				6/6	6/6		08	none		none		08	normal		normal		normal		normal		normal		normal		normal		normal
908	6	A	26	12	female	None	Primary	843	Primary	90806126	1		908061	908	6	A	26	Boarder	20100169120015	08	no				6/6	6/6		08	none		none		08	normal		normal		normal		normal		normal		normal		normal		normal
908	6	A	27	11	female	Higher Secondary	Higher Secondary	844	Higher Secondary	90806127	1		908061	908	6	A	27	Day	20100082130024	08	no				6/18	6/18		08	none		none		08	normal		normal		normal		normal		normal		normal		normal		normal
908	6	A	28	12	female	None	None	845	None	90806128	1		908061	908	6	A	28	Boarder	20400105120006	08	no				6/6	6/6		08	none		none		08	normal		normal		normal		normal		normal		normal		normal		normal
908	6	A	29	12	female	Higher Secondary	None	846	Higher Secondary	90806129	1		908061	908	6	A	29	Boarder	20100232130006	08	no				6/6	6/6		08	none		none		08	normal		normal		normal		normal		normal		normal		normal		normal
908	6	A	30	12	female	None	Higher Secondary	847	Higher Secondary	90806130	1		908061	908	6	A	30	Boarder	20100072110306	08	no				6/6	6/6		08	none		none		08	normal		normal		normal		normal		normal		normal		normal		normal
908	6	A	31	12	female	Tertiary	Tertiary	848	Tertiary	90806131	1		908061	908	6	A	31	Day	20100310130047	08	yes	6/18	6/12		6/60	6/60		08	none		none		08	normal		normal		normal		normal		normal		normal		normal		normal
908	6	A	32	11	female	None	None	849	None	90806132	1		908061	908	6	A	32	Boarder	20100182130016	08	no				6/6	6/6		08	none		none		08	normal		normal		normal		normal		normal		normal		normal		normal
908	6	A	33	12	female	None	None	850	None	90806133	1		908061	908	6	A	33	Day	20100169130023	08	no				6/6	6/6		08	none		none		08	normal		normal		normal		normal		normal		normal		normal		normal
908	6	A	34	13	female	None	None	851	None	90806134	1		908061	908	6	A	34	Boarder	20100181130001	08	no				6/6	6/6		08	none		none		08	normal		normal		normal		normal		normal		normal		normal		normal
908	6	A	35	12	female	Primary	Higher Secondary	852	Higher Secondary	90806135	1		908061	908	6	A	35	Day	20100169130024	08	no				6/6	6/6		08	none		none		08	normal		normal		normal		normal		normal		normal		normal		normal
908	6	B	1	15	male	None	None	853	None	90806201	1		908062	908	6	B	1	Boarder	20100169120003	08	no				6/6	6/6		08	none		none		08	normal		normal		normal		normal		normal		normal		normal		normal
908	6	B	2	14	male	Primary	None	854	Primary	90806202	1		908062	908	6	B	2	Boarder	20100528110001	08	no				6/6	6/6		08	none		none		08	normal		normal		normal		normal		normal		normal		normal		normal
908	6	B	3	15	male	None	Low/Mid Secondary	855	Low/Mid Secondary	90806203	1		908062	908	6	B	3	Boarder	20100169110083	08	no				6/6	6/6		08	none		none		08	normal		normal		normal		normal		normal		normal		normal		normal
908	6	B	4	14	male	Low/Mid Secondary	Low/Mid Secondary	856	Low/Mid Secondary	90806204	1		908062	908	6	B	4	Boarder	20100169110029	08	no				6/6	6/6		08	none		none		08	normal		normal		normal		normal		normal		normal		normal		normal
908	6	B	5	13	male	None	None	857	None	90806205	1		908062	908	6	B	5	Boarder	20100528110012	08	no				6/6	6/6		08	none		none		08	normal		normal		normal		normal		normal		normal		normal		normal
908	6	B	6	13	male	None	None	858	None	90806206	1		908062	908	6	B	6	Boarder	20100175120029	08	no				6/6	6/6		08	none		none		08	normal		normal		normal		normal		normal		normal		normal		normal
908	6	B	7	13	male	None	Low/Mid Secondary	859	Low/Mid Secondary	90806207	1		908062	908	6	B	7	Boarder	20100528110005	08	no				6/6	6/6		08	none		none		08	normal		normal		normal		normal		normal		normal		normal		normal
908	6	B	8	13	male	None	None	860	None	90806208	1		908062	908	6	B	8	Boarder	20100169120006	08	no				6/6	6/6		08	none		none		08	normal		normal		normal		normal		normal		normal		normal		normal
908	6	B	9	14	male	Primary	Higher Secondary	861	Higher Secondary	90806209	1		908062	908	6	B	9	Day	20100169110009	08	no				6/6	6/6		08	none		none		08	normal		normal		normal		normal		normal		normal		normal		normal
908	6	B	10	13	male	None	None	862	None	90806210	1		908062	908	6	B	10	Day	20100169110057	08	no				6/6	6/6		08	none		none		08	normal		normal		normal		normal		normal		normal		normal		normal
908	6	B	11	14	male	None	None	863	None	90806211	1		908062	908	6	B	11	Boarder	20100169120026	08	no				6/6	6/6		08	none		none		08	normal		normal		normal		normal		normal		normal		normal		normal
908	6	B	12	13	male	None	Higher Secondary	864	Higher Secondary	90806212	1		908062	908	6	B	12	Boarder	20100169120024	08	no				6/6	6/6		08	none		none		08	normal		normal		normal		normal		normal		normal		normal		normal
908	6	B	13	13	male	None	None	865	None	90806213	1		908062	908	6	B	13	Day	20100169110072	08	no				6/6	6/6		08	none		none		08	normal		normal		normal		normal		normal		normal		normal		normal
908	6	B	14	14	male	None	None	866	None	90806214	1		908062	908	6	B	14	Boarder	20100439110189	08	no				6/6	6/6		08	none		none		08	normal		normal		normal		normal		normal		normal		normal		normal
908	6	B	15	13	male	None	None	867	None	90806215	1		908062	908	6	B	15	Boarder	20100182120011	08	no				6/6	6/6		08	none		none		08	normal		normal		normal		normal		normal		normal		normal		normal
908	6	B	16	14	female	None	None	868	None	90806216	1		908062	908	6	B	16	Boarder	20100169110012	08	no				6/6	6/6		08	none		none		08	normal		normal		normal		normal		normal		normal		normal		normal
908	6	B	17	12	female	None	None	869	None	90806217	1		908062	908	6	B	17	Day	20200018120117	08	no				6/18	6/12		08	none		none		08	normal		normal		normal		normal		normal		normal		normal		normal
908	6	B	18	12	female	None	None	870	None	90806218	1		908062	908	6	B	18	Day	20100169120010	08	no				6/6	6/6		08	none		none		08	normal		normal		normal		normal		normal		normal		normal		normal
908	6	B	19	12	female	None	None	871	None	90806219	1		908062	908	6	B	19	Boarder	20100039120007	08	no				6/12	6/18		08	none		none		08	normal		normal		normal		normal		normal		normal		normal		normal
908	6	B	20	12	female	None	None	872	None	90806220	1		908062	908	6	B	20	Boarder	20400061110032	08	no				6/12	6/12		08	none		none		08	normal		normal		normal		normal		normal		normal		normal		normal
908	6	B	21	12	female	Primary	Low/Mid Secondary	873	Low/Mid Secondary	90806221	1		908062	908	6	B	21	Boarder	20100528110019	08	no				6/24	6/18		08	none		none		08	normal		normal		normal		normal		normal		normal		normal		normal
908	6	B	22	13	female	None	Primary	874	Primary	90806222	1		908062	908	6	B	22	Day	20100528120010	08	no				6/6	6/6		08	none		none		08	normal		normal		normal		normal		normal		normal		normal		normal
908	6	B	23	13	female	Primary	Primary	875	Primary	90806223	1		908062	908	6	B	23	Day	20100291120021	08	no				6/6	6/6		08	none		none		08	normal		normal		normal		normal		normal		normal		normal		normal
908	6	B	24	12	female	Primary	Higher Secondary	876	Higher Secondary	90806224	1		908062	908	6	B	24	Day	20100528120013	08	no				6/6	6/6		08	none		none		08	normal		normal		normal		normal		normal		normal		normal		normal
908	6	B	25	13	female	None	None	877	None	90806225	1		908062	908	6	B	25	Boarder	20100528120008	08	no				6/6	6/6		08	none		none		08	normal		normal		normal		normal		normal		normal		normal		normal
908	6	B	26	13	female	None	Low/Mid Secondary	878	Low/Mid Secondary	90806226	1		908062	908	6	B	26	Day	20100169110008	08	no				6/6	6/6		08	none		none		08	normal		normal		normal		normal		normal		normal		normal		normal
908	6	B	27	13	female	None	None	879	None	90806227	1		908062	908	6	B	27	Boarder	20400109120009	08	no				6/6	6/6		08	none		none		08	normal		normal		normal		normal		normal		normal		normal		normal
908	6	B	28	13	female	None	None	880	None	90806228	1		908062	908	6	B	28	Day	20100169120025	08	no				6/6	6/6		08	none		none		08	normal		normal		normal		normal		normal		normal		normal		normal
908	6	B	29	14	female	None	None	881	None	90806229	1		908062	908	6	B	29	Day	20100169110052	08	yes	6/12	6/12		6/60	6/36		08	none		none		08	normal		normal		normal		normal		normal		normal		normal		normal
908	6	B	30	12	female	None	Low/Mid Secondary	882	Low/Mid Secondary	90806230	1		908062	908	6	B	30	Day	20100528120016	08	yes	6/12	6/12		6/36	6/60		08	none		none		08	normal		normal		normal		normal		normal		normal		normal		normal
909	6	A	1	11	male	None	None	717	None	90906101	1		909061	909	6	A	1	Day	20100162130018	08	no				6/6	6/6		08	none		none		08	normal		normal		normal		normal		normal		normal		normal		normal
909	6	A	2	12	male	Low/Mid Secondary	Primary	718	Low/Mid Secondary	90906102	1		909061	909	6	A	2	Day	20100167120005	08	no				6/6	6/6		08	none		none		08	normal		normal		normal		normal		normal		normal		normal		normal
909	6	A	3	12	male	None	Higher Secondary	719	Higher Secondary	90906103	1		909061	909	6	A	3	Day	20100180120002	08	no				6/6	6/6		08	none		none		08	normal		normal		normal		normal		normal		normal		normal		normal
909	6	A	4	12	male	Tertiary	Tertiary	720	Tertiary	90906104	1		909061	909	6	A	4	Day	20100167130003	08	no				6/36	6/60		08	none		none		08	normal		normal		normal		normal		normal		normal		normal		normal
909	6	A	5	14	male	None	None	721	None	90906105	1		909061	909	6	A	5	Day	20100167000618	08	no				6/6	6/6		08	none		none		08	normal		normal		normal		normal		normal		normal		normal		normal
909	6	A	6	13	male	Low/Mid Secondary	None	722	Low/Mid Secondary	90906106	1		909061	909	6	A	6	Day	20100124130010	08	no				6/6	6/6		08	none		none		08	normal		normal		normal		normal		normal		normal		normal		normal
909	6	A	7	13	male	None	Low/Mid Secondary	723	Low/Mid Secondary	90906107	1		909061	909	6	A	7	Day	20100265120094	08	no				6/6	6/6		08	none		none		08	normal		normal		normal		normal		normal		normal		normal		normal
909	6	A	8	14	male	None	Higher Secondary	724	Higher Secondary	90906108	1		909061	909	6	A	8	Day	20100167120002	08	no				6/6	6/6		08	none		none		08	normal		normal		normal		normal		normal		normal		normal		normal
909	6	A	9	12	male	Low/Mid Secondary	None	725	Low/Mid Secondary	90906109	1		909061	909	6	A	9	Day	20100323130061	08	no				6/24	6/18		08	none		none		08	normal		normal		normal		normal		normal		normal		normal		normal
909	6	A	10	11	male	Low/Mid Secondary	Low/Mid Secondary	726	Low/Mid Secondary	90906110	1		909061	909	6	A	10	Day	20100323130002	08	no				6/18	6/18		08	none		none		08	normal		normal		normal		normal		normal		normal		normal		normal
909	6	A	11	11	male	None	None	727	None	90906111	1		909061	909	6	A	11	Day	20100167130027	08	no				6/6	6/6		08	none		none		08	normal		normal		normal		normal		normal		normal		normal		normal
909	6	A	12	12	male	None	None	728	None	90906112	1		909061	909	6	A	12	Day	20100167130019	08	no				6/6	6/6		08	none		none		08	normal		normal		normal		normal		normal		normal		normal		normal
909	6	A	13	13	male	None	Higher Secondary	729	Higher Secondary	90906113	1		909061	909	6	A	13	Day	20400120110018	08	no				6/6	6/6		08	none		none		08	normal		normal		normal		normal		normal		normal		normal		normal
909	6	A	14	10	male	Higher Secondary	Low/Mid Secondary	730	Higher Secondary	90906114	1		909061	909	6	A	14	Day	20200024130018	08	no				6/6	6/6		08	none		none		08	normal		normal		normal		normal		normal		normal		normal		normal
909	6	A	15	10	male	Tertiary	Tertiary	731	Tertiary	90906115	1		909061	909	6	A	15	Day	20100235130080	08	no				6/6	6/6		08	none		none		08	normal		normal		normal		normal		normal		normal		normal		normal
909	6	A	16	12	male	None	Low/Mid Secondary	732	Low/Mid Secondary	90906116	1		909061	909	6	A	16	Day	20100180120011	08	no				6/6	6/6		08	none		none		08	normal		normal		normal		normal		normal		normal		normal		normal
909	6	A	17	11	male	None	Tertiary	733	Tertiary	90906117	1		909061	909	6	A	17	Day	20100167130015	08	no				6/6	6/6		08	none		none		08	normal		normal		normal		normal		normal		normal		normal		normal
909	6	A	18	10	male	Low/Mid Secondary	Tertiary	734	Tertiary	90906118	1		909061	909	6	A	18	Day	20100167130038	08	no				6/6	6/6		08	none		none		08	normal		normal		normal		normal		normal		normal		normal		normal
909	6	A	19	11	female	Higher Secondary	Low/Mid Secondary	735	Higher Secondary	90906119	1		909061	909	6	A	19	Day	20200031300041	08	no				6/18	6/12		08	none		none		08	normal		normal		normal		normal		normal		normal		normal		normal
909	6	A	20	11	female	Low/Mid Secondary	None	736	Low/Mid Secondary	90906120	1		909061	909	6	A	20	Day	20100167130022	08	no				6/6	6/6		08	none		none		08	normal		normal		normal		normal		normal		normal		normal		normal
909	6	A	21	11	female	Low/Mid Secondary	Low/Mid Secondary	737	Low/Mid Secondary	90906121	1		909061	909	6	A	21	Day	20100180130051	08	no				6/6	6/6		08	none		none		08	normal		normal		normal		normal		normal		normal		normal		normal
909	6	A	22	12	female	None	None	738	None	90906122	1		909061	909	6	A	22	Day	20100167120008	08	no				6/12	6/12		08	none		none		08	normal		normal		normal		normal		normal		normal		normal		normal
909	6	A	23	13	female	None	None	739	None	90906123	1		909061	909	6	A	23	Day	20100167130005	08	no				6/6	6/6		08	none		none		08	normal		normal		normal		normal		normal		normal		normal		normal
909	6	A	24	12	female	None	Higher Secondary	740	Higher Secondary	90906124	1		909061	909	6	A	24	Day	20100312130080	08	no				6/6	6/6		08	none		none		08	normal		normal		normal		normal		normal		normal		normal		normal
909	6	A	25	11	female	None	Low/Mid Secondary	741	Low/Mid Secondary	90906125	1		909061	909	6	A	25	Day	20100167130024	08	no				6/6	6/6		08	none		none		08	normal		normal		normal		normal		normal		normal		normal		normal
909	6	A	26	11	female	None	Tertiary	742	Tertiary	90906126	1		909061	909	6	A	26	Day	20200037130060	08	no				6/6	6/6		08	none		none		08	normal		normal		normal		normal		normal		normal		normal		normal
911	8	A	1	14	female	Primary	None	783	Primary	91108101	1		911081	911	8	A	1	Boarder	20100300110010	08	yes	6/12	6/18		6/60	6/60		08	none		none		08	normal		normal		normal		normal		normal		normal		normal		normal
911	8	A	2	15	male	None	None	784	None	91108102	1		911081	911	8	A	2	Boarder	20100012110015	08	no				6/6	6/6		08	none		none		08	normal		normal		normal		normal		normal		normal		normal		normal
911	8	A	3	14	female	Low/Mid Secondary	None	785	Low/Mid Secondary	91108103	1		911081	911	8	A	3	Boarder	20100002110037	08	no				6/6	6/6		08	none		none		08	normal		normal		normal		normal		normal		normal		normal		normal
911	8	A	4	14	male	None	None	786	None	91108104	1		911081	911	8	A	4	Boarder	20100528110010	08	no				6/6	6/6		08	none		none		08	normal		normal		normal		normal		normal		normal		normal		normal
911	8	A	5	14	female	None	Primary	787	Primary	91108105	1		911081	911	8	A	5	Boarder	20400053110015	08	no				6/6	6/6		08	none		none		08	normal		normal		normal		normal		normal		normal		normal		normal
911	8	A	6	14	male	None	None	788	None	91108106	1		911081	911	8	A	6	Boarder	20100063110149	08	no				6/6	6/6		08	none		none		08	normal		normal		normal		normal		normal		normal		normal		normal
911	8	A	7	15	male	None	None	789	None	91108107	1		911081	911	8	A	7	Boarder	20100068110343	08	no				6/6	6/6		08	none		none		08	normal		normal		normal		normal		normal		normal		normal		normal
911	8	A	8	15	male	None	None	790	None	91108108	1		911081	911	8	A	8	Boarder	20100084110348	08	no				6/6	6/6		08	none		none		08	normal		normal		normal		normal		normal		normal		normal		normal
911	8	A	9	14	male	Primary	None	791	Primary	91108109	1		911081	911	8	A	9	Boarder	20400114110008	08	no				6/6	6/6		08	none		none		08	normal		normal		normal		normal		normal		normal		normal		normal
911	8	A	10	14	male	None	None	792	None	91108110	1		911081	911	8	A	10	Boarder	20100098110249	08	no				6/9	6/18		08	none		none		08	normal		normal		normal		normal		normal		normal		normal		normal
911	8	A	11	14	male	None	None	793	None	91108111	1		911081	911	8	A	11	Boarder	20100111110021	08	no				6/6	6/6		08	none		none		08	normal		normal		normal		normal		normal		normal		normal		normal
911	8	A	12	13	male	None	None	794	None	91108112	1		911081	911	8	A	12	Boarder	20100098110025	08	no				6/6	6/6		08	none		none		08	normal		normal		normal		normal		normal		normal		normal		normal
911	8	A	13	13	female	None	None	795	None	91108113	1		911081	911	8	A	13	Boarder	20100093110165	08	no				6/6	6/6		08	none		none		08	normal		normal		normal		normal		normal		normal		normal		normal
911	8	A	14	15	male	None	None	796	None	91108114	1		911081	911	8	A	14	Boarder	20100122110374	08	no				6/6	6/6		08	none		none		08	normal		normal		normal		normal		normal		normal		normal		normal
911	8	A	15	13	female	None	None	797	None	91108115	1		911081	911	8	A	15	Boarder	20100528110024	08	no				6/6	6/6		08	none		none		08	normal		normal		normal		normal		normal		normal		normal		normal
911	8	A	16	13	male	None	None	798	None	91108116	1		911081	911	8	A	16	Boarder	20100174110870	08	no				6/18	6/18		08	none		none		08	normal		normal		normal		normal		normal		normal		normal		normal
911	8	A	17	15	female	None	Low/Mid Secondary	799	Low/Mid Secondary	91108117	1		911081	911	8	A	17	Boarder	20100528110014	08	no				6/6	6/6		08	none		none		08	normal		normal		normal		normal		normal		normal		normal		normal
911	8	A	18	13	male	None	None	800	None	91108118	1		911081	911	8	A	18	Boarder	20200032130019	08	yes	6/18	6/12		6/36	6/18		08	none		none		08	normal		normal		normal		normal		normal		normal		normal		normal
911	8	A	19	14	male	Low/Mid Secondary	None	801	Low/Mid Secondary	91108119	1		911081	911	8	A	19	Boarder	20100186110356	08	no				6/6	6/6		08	none		none		08	normal		normal		normal		normal		normal		normal		normal		normal
911	8	A	20	13	female	None	None	802	None	91108120	1		911081	911	8	A	20	Boarder	20100222110043	08	no				6/6	6/6		08	none		none		08	normal		normal		normal		normal		normal		normal		normal		normal
911	8	A	21	13	male	None	None	803	None	91108121	1		911081	911	8	A	21	Boarder	20100179110676	08	no				6/6	6/6		08	none		none		08	normal		normal		normal		normal		normal		normal		normal		normal
911	8	A	22	13	female	None	None	804	None	91108122	1		911081	911	8	A	22	Boarder	20100312110751	08	no				6/6	6/6		08	none		none		08	normal		normal		normal		normal		normal		normal		normal		normal
911	8	A	23	14	female	None	None	805	None	91108123	1		911081	911	8	A	23	Boarder	20100282130182	08	no				6/6	6/6		08	none		none		08	normal		normal		normal		normal		normal		normal		normal		normal
911	8	A	24	14	male	None	None	806	None	91108124	1		911081	911	8	A	24	Boarder	20100325110372	08	no				6/6	6/6		08	none		none		08	normal		normal		normal		normal		normal		normal		normal		normal
911	8	A	25	15	male	None	None	807	None	91108125	1		911081	911	8	A	25	Boarder	20100353110043	08	no				6/18	6/12		08	none		none		08	normal		normal		normal		normal		normal		normal		normal		normal
911	8	A	26	15	male	None	None	808	None	91108126	1		911081	911	8	A	26	Boarder	20100180110065	08	no				6/6	6/6		08	none		none		08	normal		normal		normal		normal		normal		normal		normal		normal
911	8	A	27	15	female	Low/Mid Secondary	None	809	Low/Mid Secondary	91108127	1		911081	911	8	A	27	Boarder	20100296111401	08	no				6/18	6/18		08	none		none		08	normal		normal		normal		normal		normal		normal		normal		normal
911	8	A	28	13	female	None	None	810	None	91108128	1		911081	911	8	A	28	Boarder	20100416110505	08	yes	6/18	6/9		6/60	6/36		08	none		none		08	normal		normal		normal		normal		normal		normal		normal		normal
911	8	A	29	13	male	None	None	811	None	91108129	1		911081	911	8	A	29	Boarder	20100075110300	08	no				6/6	6/6		08	none		none		08	normal		normal		normal		normal		normal		normal		normal		normal
911	8	A	30	14	male	Higher Secondary	None	812	Higher Secondary	91108130	1		911081	911	8	A	30	Boarder	20100301110175	08	no				6/6	6/6		08	none		none		08	normal		normal		normal		normal		normal		normal		normal		normal
911	8	A	31	14	male	None	None	813	None	91108131	1		911081	911	8	A	31	Boarder	20100221110007	08	no				6/6	6/6		08	none		none		08	normal		normal		normal		normal		normal		normal		normal		normal
911	8	A	32	14	female	None	None	814	None	91108132	1		911081	911	8	A	32	Boarder	20100180110496	08	no				6/6	6/6		08	none		none		08	normal		normal		normal		normal		normal		normal		normal		normal
911	8	A	33	14	male	None	Primary	815	Primary	91108133	1		911081	911	8	A	33	Boarder	20100445110356	08	no				6/6	6/6		08	none		none		08	normal		normal		normal		normal		normal		normal		normal		normal
911	8	A	34	14	male	None	None	816	None	91108134	1		911081	911	8	A	34	Boarder	20100482110147	08	no				6/6	6/6		08	none		none		08	normal		normal		normal		normal		normal		normal		normal		normal
911	8	A	35	12	male	Higher Secondary	Higher Secondary		Higher Secondary	91108135	1		911081	911	8	A	35	Boarder	20200023110066	08	no				6/6	6/6		08	none		none		08	normal		normal		normal		normal		normal		normal		normal		normal
1002	6	A	1	13	male	None	None	98	None	100206101	1		1002061	1002	6	A	1	Boarder	20100186130017	05	no				6/6	6/6		04	none		none		04	normal		normal		normal		normal		normal		normal		normal		normal
1002	6	A	2	13	male	Low/Mid Secondary	Tertiary	99	Tertiary	100206102	1		1002061	1002	6	A	2	Day	20100196130001	05	no				6/6	6/6		04	none		none		04	normal		normal		normal		normal		normal		normal		normal		normal
1002	6	A	3	13	male	None	None	100	None	100206103	1		1002061	1002	6	A	3	Day	20100186130016	05	no				6/6	6/6		04	none		none		04	normal		normal		normal		normal		normal		normal		normal		normal
1002	6	A	4	12	male	None	Primary	101	Primary	100206104	1		1002061	1002	6	A	4	Day	20100186130015	05	no				6/6	6/6		04	none		none		04	normal		normal		normal		normal		normal		normal		normal		normal
1002	6	A	5	11	male	None	None	102	None	100206105	1		1002061	1002	6	A	5	Boarder	20100209130001	05	no				6/6	6/6		04	none		none		04	normal		normal		normal		normal		normal		normal		normal		normal
1002	6	A	6	12	male	None	Primary	103	Primary	100206106	1		1002061	1002	6	A	6	Day	20100186130008	05	no				6/6	6/6		04	none		none			normal		normal		normal		normal		normal		normal		normal		normal
1002	6	A	7	12	male	None	Low/Mid Secondary	104	Low/Mid Secondary	100206107	1		1002061	1002	6	A	7	Day	20100186130012	05	no				6/6	6/6		04	none		none		04	normal		normal		normal		normal		normal		normal		normal		normal
1002	6	A	8	12	male	None	Primary	105	Primary	100206108	1		1002061	1002	6	A	8	Boarder	20100186130018	05	no				6/6	6/6		04	none		none		04	normal		normal		normal		normal		normal		normal		normal		normal
1002	6	A	9	11	female	None	None	106	None	100206109	1		1002061	1002	6	A	9	Boarder	20100433130239	05	yes	6/9	6/9		6/12	6/9		04	none		none		04	normal		normal		normal		normal		normal		normal		normal		normal
1002	6	A	10	10	female	None	Low/Mid Secondary	107	Low/Mid Secondary	100206110	1		1002061	1002	6	A	10	Day	20100209130003	05	no				6/6	6/6		04	none		none		04	normal		normal		normal		normal		normal		normal		normal		normal
1002	6	A	11	11	female	None	None	108	None	100206111	1		1002061	1002	6	A	11	Day	20100186130027	05	no				6/6	6/6		04	none		none		04	normal		normal		normal		normal		normal		normal		normal		normal
1002	6	A	12	13	female	None	Low/Mid Secondary	109	Low/Mid Secondary	100206112	1		1002061	1002	6	A	12	Day	20100186130011	05	no				6/6	6/6		04	none		none		04	normal		normal		normal		normal		normal		normal		normal		normal
1002	6	A	13	12	female	None	None	110	None	100206113	1		1002061	1002	6	A	13	Day	20100186130025	05	no				6/6	6/6		04	none		none		04	normal		normal		normal		normal		normal		normal		normal		normal
1002	6	A	14	11	female	None	Primary	111	Primary	100206114	1		1002061	1002	6	A	14	Boarder	20100186130024	05	no				6/6	6/6		04	none		none		04	normal		normal		normal		normal		normal		normal		normal		normal
1002	6	A	15	12	female	None	Primary	112	Primary	100206115	1		1002061	1002	6	A	15	Day	20100186130028	05	no				6/6	6/6		04	none		none		04	normal		normal		normal		normal		normal		normal		normal		normal
1002	6	A	16	13	female	None	None	113	None	100206116	1		1002061	1002	6	A	16	Day	20100209130006	05	no				6/6	6/6		04	none		none		04	normal		normal		normal		normal		normal		normal		normal		normal
1002	6	A	17	12	female	None	None	114	None	100206117	1		1002061	1002	6	A	17	Day	20100209130007	05	yes	6/12	6/12		6/12	6/12		04	none		none		04	normal		normal		normal		normal		normal		normal		normal		normal
1002	6	A	18	13	female	None	None	115	None	100206118	1		1002061	1002	6	A	18	Boarder	20100186130004	05	no				6/6	6/6		04	none		none		04	normal		normal		normal		normal		normal		normal		normal		normal
1002	6	A	19	13	female	None	Primary	116	Primary	100206119	1		1002061	1002	6	A	19	Day	20100186120022	05	no				6/6	6/6		04	none		none		04	normal		normal		normal		normal		normal		normal		normal		normal
1002	6	A	20	12	female	None	None	117	None	100206120	1		1002061	1002	6	A	20	Day	20100186130019	05	no				6/6	6/6		04	none		none		04	normal		normal		normal		normal		normal		normal		normal		normal
1002	6	A	21	13	female	None	None	118	None	100206121	1		1002061	1002	6	A	21	Boarder	20100186130013	05	no				6/6	6/6		04	none		none		04	normal		normal		normal		normal		normal		normal		normal		normal
1002	6	A	22	13	female	None	None	119	None	100206122	1		1002061	1002	6	A	22	Day	20100195120010	05	no				6/9	6/9		04	none		none		04	normal		normal		normal		normal		normal		normal		normal		normal
1002	6	A	23	12	female	None	None	120	None	100206123	1		1002061	1002	6	A	23	Boarder	20100186120023	05	no				6/6	6/6		04	none		none		04	normal		normal		normal		normal		normal		normal		normal		normal
1002	6	A	24	12	female	Low/Mid Secondary	Higher Secondary	121	Higher Secondary	100206124	1		1002061	1002	6	A	24	Boarder	20100209130009	05	no			Glass left at home	6/12	6/12		04	none		none		04	normal		normal		normal		normal		normal		normal		normal		normal
1002	6	A	25	13	female	None	None	122	None	100206125	1		1002061	1002	6	A	25	Boarder	20100186130030	05	no				6/6	6/6		04	none		none		04	normal		normal		normal		normal		normal		normal		normal		normal
1002	6	A	26	13	female	None	Monastic	123	Monastic	100206126	1		1002061	1002	6	A	26	Boarder	20100186130005	05	no				6/18	6/18		04	none		none		04	normal		normal		normal		normal		normal		normal		normal		normal
1002	6	A	27	13	female	Low/Mid Secondary	Higher Secondary	124	Higher Secondary	100206127	1		1002061	1002	6	A	27	Day	20100186130007	05	no				6/12	6/12		04	none		none		04	normal		normal		normal		normal		normal		normal		normal		normal
1002	6	A	28	12	female	None	Low/Mid Secondary	125	Low/Mid Secondary	100206128	1		1002061	1002	6	A	28	Boarder	20100186130029	05	no				6/6	6/6		04	none		none		04	normal		normal		normal		normal		normal		normal		normal		normal
1002	6	A	29	13	female	Primary	None	126	Primary	100206129	1		1002061	1002	6	A	29	Day	20100186130006	05	no				6/6	6/6		04	none		none		04	normal		normal		normal		normal		normal		normal		normal		normal
1002	6	A	30	11	female	Primary	Primary	127	Primary	100206130	1		1002061	1002	6	A	30	Day	20100186140001	05	no				6/6	6/6		04	none		none		04	normal		normal		normal		normal		normal		normal		normal		normal
1006	9	B	1	15	female	None	None	138	None	100609201	1		1006092	1006	9	B	1	Day	20100189110065	05	no				6/6	6/6		04	none		none		04	normal		normal		normal		normal		normal		normal		normal		normal
1006	9	B	2	15	female	None	None	139	None	100609202	1		1006092	1006	9	B	2	Boarder	20100189110003	05	no				6/6	6/6		04	none		none		04	normal		normal		normal		normal		normal		normal		normal		normal
1006	9	B	3	15	male	None	None	140	None	100609203	1		1006092	1006	9	B	3	Day	20100189110034	05	no				6/6	6/6		04	none		none		04	normal		normal		normal		normal		normal		normal		normal		normal
1006	9	B	4	15	male	None	Higher Secondary	141	Higher Secondary	100609204	1		1006092	1006	9	B	4	Boarder	20100210110021	05	no				6/6	6/6		04	none		none		04	normal		normal		normal		normal		normal		normal		normal		normal
1006	9	B	5	15	male	None	None	142	None	100609205	1		1006092	1006	9	B	5	Boarder	20100189110035	05	no				6/6	6/6		04	none		none		04	normal		normal		normal		normal		normal		normal		normal		normal
1006	9	B	6	14	female	Primary	None	143	Primary	100609206	1		1006092	1006	9	B	6	Day	20100189110037	05	no				6/6	6/6		04	none		none		04	normal		normal		normal		normal		normal		normal		normal		normal
1006	9	B	7	15	male	None	Primary	144	Primary	100609207	1		1006092	1006	9	B	7	Day	20100189110038	05	no				6/6	6/6		04	none		none		04	normal		normal		normal		normal		normal		normal		normal		normal
1006	9	B	8	15	female	None	None	145	None	100609208	1		1006092	1006	9	B	8	Day	20100189110041	05	no				6/6	6/6		04	none		none		04	normal		normal		normal		normal		normal		normal		normal		normal
1006	9	B	9	15	female	Primary	None	146	Primary	100609209	1		1006092	1006	9	B	9	Day	20100189110005	05	no				6/6	6/6		04	none		none		04	normal		normal		normal		normal		normal		normal		normal		normal
1006	9	B	10	13	female	None	Low/Mid Secondary	147	Low/Mid Secondary	100609210	1		1006092	1006	9	B	10	Day	20100332110063	05	no				6/6	6/6		04	none		none		04	normal		normal		normal		normal		normal		normal		normal		normal
1006	9	B	11	14	male	None	None	148	None	100609211	1		1006092	1006	9	B	11	Boarder	20100210110016	05	no				6/6	6/6		04	none		none		04	normal		normal		normal		normal		normal		normal		normal		normal
1006	9	B	12	15	male	None	Primary	149	Primary	100609212	1		1006092	1006	9	B	12	Day	20100521110010	05	no				6/6	6/6		04	none		none		04	normal		normal		normal		normal		normal		normal		normal		normal
1006	9	B	13	16	male	None	None	150	None	100609213	1		1006092	1006	9	B	13	Day	20100223110079	05	no				6/6	6/6		04	none		none		04	normal		normal		normal		normal		normal		normal		normal		normal
1006	9	B	14	16	female	None	Primary	151	Primary	100609214	1		1006092	1006	9	B	14	Boarder	20100210110056	05	no				6/18	6/18		04	none		none		04	normal		normal		normal		normal		normal		normal		normal		normal
1006	9	B	15	16	male			152		100609215	1		1006092	1006	9	B	15	Day	20100189111007		no
1006	9	B	16	17	female	None	None	153	None	100609216	1		1006092	1006	9	B	16	Boarder	20100189110009	05	no				6/6	6/9		04	none		none		04	normal		normal		normal		normal		normal		normal		normal		normal
1006	9	B	17	14	female	None	None	154	None	100609217	1		1006092	1006	9	B	17	Day	20100189110011	05	no				6/6	6/6		04	none		none		04	normal		normal		normal		normal		normal		normal		normal		normal
1006	9	B	18	16	male	Primary	None	155	Primary	100609218	1		1006092	1006	9	B	18	Day	20100189110073	05	no				6/6	6/6		04	none		none		04	normal		normal		normal		normal		normal		normal		normal		normal
1006	9	B	19	16	male	None	None	156	None	100609219	1		1006092	1006	9	B	19	Day	20100189110074	05	no				6/6	6/6		04	none		none		04	normal		normal		normal		normal		normal		normal		normal		normal
1006	9	B	20	14	male	None	None	157	None	100609220	1		1006092	1006	9	B	20	Day	20100189110074	05	no				6/6	6/6		04	none		none		04	normal		normal		normal		normal		normal		normal		normal		normal
1006	9	B	21	17	male	None	None	158	None	100609221	1		1006092	1006	9	B	21	Day	20100189110075	05	no				6/6	6/6		04	none		none		04	normal		normal		normal		normal		normal		normal		normal		normal
1006	9	B	22	16	male			159		100609222	1		1006092	1006	9	B	22	Day	20100189110115		no
1006	9	B	23	15	female	None	None	160	None	100609223	1		1006092	1006	9	B	23	Boarder	10100189110088	05	no				6/6	6/6		04	none		none		04	normal		normal		normal		normal		normal		normal		normal		normal
1006	9	B	24	14	male	Low/Mid Secondary	Higher Secondary	161	Higher Secondary	100609224	1		1006092	1006	9	B	24	Day	10100189110015	05	no				6/6	6/6		04	none		none		04	normal		normal		normal		normal		normal		normal		normal		normal
1006	9	B	25	15	female	None	None	162	None	100609225	1		1006092	1006	9	B	25	Day	20100189110016	05	no				6/6	6/6		04	none		none		04	normal		normal		normal		normal		normal		normal		normal		normal
1006	9	B	26	15	male	None	None	163	None	100609226	1		1006092	1006	9	B	26	Day	20100189110050	05	no				6/6	6/6		04	none		none		04	normal		normal		normal		normal		normal		normal		normal		normal
1006	9	B	27	14	male	None	Primary	164	Primary	100609227	1		1006092	1006	9	B	27	Day	20100189110017	05	no				6/6	6/6		04	none		none		04	normal		normal		normal		normal		normal		normal		normal		normal
1006	9	B	28	14	male	None	Low/Mid Secondary	165	Low/Mid Secondary	100609228	1		1006092	1006	9	B	28	Day	20100189110018	05	no				6/6	6/6		04	none		none		04	normal		normal		normal		normal		normal		normal		normal		normal
1006	9	B	29	14	female	None	Higher Secondary	166	Higher Secondary	100609229	1		1006092	1006	9	B	29	Day	20100101110025	05	no				6/6	6/6		04	none		none		04	normal		normal		normal		normal		normal		normal		normal		normal
1006	9	B	30	14	female	Low/Mid Secondary	None	167	Low/Mid Secondary	100609230	1		1006092	1006	9	B	30	Day	20100189110051	05	no				6/6	6/6		04	none		none		04	normal		normal		normal		normal		normal		normal		normal		normal
1006	9	B	31	14	male	None	Primary	168	Primary	100609231	1		1006092	1006	9	B	31	Boarder	20100242110021	05	no				6/6	6/6		04	none		none		04	normal		normal		normal		normal		normal		normal		normal		normal
1006	9	B	32	15	male	None	None	169	None	100609232	1		1006092	1006	9	B	32	Day	20100189110053	05	no				6/24	6/24		04	none		none		04	normal		normal		normal		normal		normal		normal		normal		normal
1006	9	B	33	16	male	None	None	170	None	100609233	1		1006092	1006	9	B	33	Day	20100189110179	05	no			Glass broken	6/36	6/36		04	none		none		04	normal		normal		normal		normal		normal		normal		normal		normal
1006	9	B	34	15	male	None	None	171	None	100609234	1		1006092	1006	9	B	34	Boarder	20100189110087	05	no				6/6	6/6		04	none		none		04	normal		normal		normal		normal		normal		normal		normal		normal
1006	9	B	35	13	female	Primary	Low/Mid Secondary	172	Low/Mid Secondary	100609235	1		1006092	1006	9	B	35	Day	20100189110025	05	no				6/6	6/6		04	none		none		04	normal		normal		normal		normal		normal		normal		normal		normal
1006	9	B	36	13	female	Low/Mid Secondary	Primary	173	Low/Mid Secondary	100609236	1		1006092	1006	9	B	36	Day	20100189119928	05	no				6/12	6/18		04	none		none		04	normal		normal		normal		normal		normal		normal		normal		normal
1006	9	B	37	14	male	None	None	174	None	100609237	1		1006092	1006	9	B	37	Day	20100189110027	05	no				6/6	6/6		04	none		none		04	normal		normal		normal		normal		normal		normal		normal		normal
1006	9	B	38	14	female	None	None	175	None	100609238	1		1006092	1006	9	B	38	Day	20100189110057	05	no				6/12	6/9		04	none		none		04	normal		normal		normal		normal		normal		normal		normal		normal
1006	9	B	39	16	female	None	None	176	None	100609239	1		1006092	1006	9	B	39	Boarder	20100204110058	05	no			Left at home	6/12	6/12		04	none		none		04	normal		normal		normal		normal		normal		normal		normal		normal
1006	9	B	40	18	female	None	None	177	None	100609240	1		1006092	1006	9	B	40	Boarder	20100189110183	05	yes	6/24	6/24		6/36	6/36		04	none		none		04	normal		normal		normal		normal		normal		normal		normal		normal
1006	9	B	41	15	male	Primary	None	178	Primary	100609241	1		1006092	1006	9	B	41	Day	20100189110030	05	no				6/6	6/6		04	none		none		04	normal		normal		normal		normal		normal		normal		normal		normal
1006	9	B	42	15	male	None	None	179	None	100609242	1		1006092	1006	9	B	42	Boarder	20400004110007	05	no				6/6	6/6		04	none		none		04	normal		normal		normal		normal		normal		normal		normal		normal
1007	5	A	1	12	male	Primary	Low/Mid Secondary	180	Low/Mid Secondary	100705101	1		1007051	1007	5	A	1	Day	20100215140002	05	no				6/6	6/6		04	none		none			normal		normal		normal		normal		normal		normal		normal		normal
1007	5	A	2	11	male	Low/Mid Secondary	None	181	Low/Mid Secondary	100705102	1		1007051	1007	5	A	2	Day	20100203140001	05	no				6/6	6/6		04	none		none		04	normal		normal		normal		normal		normal		normal		normal		normal
1007	5	A	3	12	male	Primary	Low/Mid Secondary	182	Low/Mid Secondary	100705103	1		1007051	1007	5	A	3	Day	20100244130004	05	no				6/6	6/6		04	none		none		04	normal		normal		normal		normal		normal		normal		normal		normal
1007	5	A	4	11	male	None	Primary	183	Primary	100705104	1		1007051	1007	5	A	4	Day	20100185140006	05	no				6/6	6/6		04	none		none		04	normal		normal		normal		normal		normal		normal		normal		normal
1007	5	A	5	14	male	None	Primary	184	Primary	100705105	1		1007051	1007	5	A	5	Day	10100185130005	05	no				6/6	6/6		04	none		none		04	normal		normal		normal		normal		normal		normal		normal		normal
1007	5	A	6	12	male	Higher Secondary	Low/Mid Secondary	185	Higher Secondary	100705106	1		1007051	1007	5	A	6	Day	20100185140022	05	no				6/6	6/6		04	none		none		04	normal		normal		normal		normal		normal		normal		normal		normal
1007	5	A	7	12	male	None	None	186	None	100705107	1		1007051	1007	5	A	7	Day	20100185130009	05	no				6/6	6/6		04	none		none		04	normal		normal		normal		normal		normal		normal		normal		normal
1007	5	A	8	12	male	None	Low/Mid Secondary	187	Low/Mid Secondary	100705108	1		1007051	1007	5	A	8	Day	20100185130010	05	no				6/6	6/6		04	none		none		04	normal		normal		normal		normal		normal		normal		normal		normal
1007	5	A	9	13	male	None	None	188	None	100705109	1		1007051	1007	5	A	9	Day	20100185140003	05	no				6/6	6/6		04	none		none		04	normal		normal		normal		normal		normal		normal		normal		normal
1007	5	A	10	12	male	Primary	Higher Secondary	189	Higher Secondary	100705110	1		1007051	1007	5	A	10	Day	20100185140014	05	no				6/6	6/6		04	none		none		04	normal		normal		normal		normal		normal		normal		normal		normal
1007	5	A	11	11	male	None	Low/Mid Secondary	190	Low/Mid Secondary	100705111	1		1007051	1007	5	A	11	Day	20100185140002	05	no				6/6	6/6		04	none		none		04	normal		normal		normal		normal		normal		normal		normal		normal
1007	5	A	12	12	male	None	Primary	191	Primary	100705112	1		1007051	1007	5	A	12	Day	20100185140020	05	no				6/6	6/6		04	none		none		04	normal		normal		normal		normal		normal		normal		normal		normal
1007	5	A	13	13	male	None	Low/Mid Secondary	192	Low/Mid Secondary	100705113	1		1007051	1007	5	A	13	Day	20100313120122	05	no				6/6	6/6		04	none		none		04	normal		normal		normal		normal		normal		normal		normal		normal
1007	5	A	14	11	male	Higher Secondary	Higher Secondary	193	Higher Secondary	100705114	1		1007051	1007	5	A	14	Day	20100185140019	05	no				6/6	6/6		04	none		none		04	normal		normal		normal		normal		normal		normal		normal		normal
1007	5	A	15	11	male	Higher Secondary	Higher Secondary	194	Higher Secondary	100705115	1		1007051	1007	5	A	15	Day	20100185140012	05	no				6/6	6/6		04	none		none		04	normal		normal		normal		normal		normal		normal		normal		normal
1007	5	A	16	11	male	Higher Secondary	Tertiary	195	Tertiary	100705116	1		1007051	1007	5	A	16	Day	20100403140030	05	no				6/6	6/6		04	none		none		04	normal		normal		normal		normal		normal		normal		normal		normal
1007	5	A	17	11	female	None	Primary	196	Primary	100705117	1		1007051	1007	5	A	17	Day	20100185140007	05	no				6/6	6/6		04	none		none		04	normal		normal		normal		normal		normal		normal		normal		normal
1007	5	A	18	11	female	Low/Mid Secondary	Higher Secondary	197	Higher Secondary	100705118	1		1007051	1007	5	A	18	Day	20100185140008		no
1007	5	A	19	12	female	None	None	198	None	100705119	1		1007051	1007	5	A	19	Day	20100185140005	05	no				6/6	6/6		04	none		none		04	normal		normal		normal		normal		normal		normal		normal		normal
1007	5	A	20	11	female	Higher Secondary	Tertiary	199	Tertiary	100705120	1		1007051	1007	5	A	20	Day	20200010140025	05	no				6/18	6/12		04	none		none		04	normal		normal		normal		normal		normal		normal		normal		normal
1007	5	A	21	11	female	Higher Secondary	Low/Mid Secondary	200	Higher Secondary	100705121	1		1007051	1007	5	A	21	Day	20100204140016	05	yes	6/6	6/12		6/6	6/36		04	none		none		04	normal		normal		normal		normal		normal		normal		normal		normal
1007	5	A	22	11	female	Tertiary	Tertiary	201	Tertiary	100705122	1		1007051	1007	5	A	22	Day	20100185140017	05	no				6/6	6/6		04	none		none		04	normal		normal		normal		normal		normal		normal		normal		normal
1007	5	A	23	11	female	None	Primary	202	Primary	100705123	1		1007051	1007	5	A	23	Day	20100204140012	05	no				6/6	6/6		04	none		none		04	normal		normal		normal		normal		normal		normal		normal		normal
1007	5	A	24	11	female	None	Higher Secondary	203	Higher Secondary	100705124	1		1007051	1007	5	A	24	Day	20100005140007	05	no				6/6	6/6		04	none		none		04	normal		normal		normal		normal		normal		normal		normal		normal
1007	5	A	25	13	female	None	None	204	None	100705125	1		1007051	1007	5	A	25	Day	20100382120003	05	no				6/6	6/6		04	none		none		04	normal		normal		normal		normal		normal		normal		normal		normal
1007	5	A	26	14	female	None	Primary	205	Primary	100705126	1		1007051	1007	5	A	26	Day	20400154130013	05	no				6/6	6/6		04	none		none		04	normal		normal		normal		normal		normal		normal		normal		normal
1007	5	A	27	11	female	None	Low/Mid Secondary	206	Low/Mid Secondary	100705127	1		1007051	1007	5	A	27	Day	20100185140001	05	no				6/6	6/6		04	none		none		04	normal		normal		normal		normal		normal		normal		normal		normal
1007	5	A	28	12	male	Primary	Higher Secondary	207	Higher Secondary	100705128	1		1007051	1007	5	A	28	Day	20100248120060	05	no				6/6	6/6		04	none		none		04	normal		normal		normal		normal		normal		normal		normal		normal
1008	9	B	1	15	female	None	Low/Mid Secondary	232	Low/Mid Secondary	100809201	1		1008092	1008	9	B	1	Day	20100310110002	05	no				6/6	6/6		04	none		none		04	normal		normal		normal		normal		normal		normal		normal		normal
1008	9	B	2	16	female	None	None	233	None	100809202	1		1008092	1008	9	B	2	Boarder	20100212110018	05	no				6/6	6/6		04	none		none		04	normal		normal		normal		normal		normal		normal		normal		normal
1008	9	B	3	17	female	None	None	234	None	100809203	1		1008092	1008	9	B	3	Boarder	20100195110042	05	no				6/24	6/24		04	none		none		04	normal		normal		normal		normal		normal		normal		normal		normal
1008	9	B	4	16	female	None	None	235	None	100809204	1		1008092	1008	9	B	4	Boarder	20100213110015	05	no				6/6	6/6		04	none		none		04	normal		normal		normal		normal		normal		normal		normal		normal
1008	9	B	5	14	female	None	Low/Mid Secondary	236	Low/Mid Secondary	100809205	1		1008092	1008	9	B	5	Boarder	20100452110405	05	no				6/6	6/6		04	none		none		04	normal		normal		normal		normal		normal		normal		normal		normal
1008	9	B	6	15	female	Primary	Low/Mid Secondary	237	Low/Mid Secondary	100809206	1		1008092	1008	9	B	6	Boarder	20100287110112	05	no				6/12	6/12		04	none		none		04	normal		normal		normal		normal		normal		normal		normal		normal
1008	9	B	7	15	female	None	None	238	None	100809207	1		1008092	1008	9	B	7	Boarder	20100195110008	05	no				6/6	6/6		04	none		none		04	normal		normal		normal		normal		normal		normal		normal		normal
1008	9	B	8	14	female	None	Primary	239	Primary	100809208	1		1008092	1008	9	B	8	Boarder	20100213110009	05	no				6/6	6/6		04	none		none		04	normal		normal		normal		normal		normal		normal		normal		normal
1008	9	B	9	16	female	None	None	240	None	100809209	1		1008092	1008	9	B	9	Boarder	20400057110006	05	no				6/6	6/6		04	none		none		04	normal		normal		normal		normal		normal		normal		normal		normal
1008	9	B	10	18	female	None	None	241	None	100809210	1		1008092	1008	9	B	10	Boarder	20100195110033	05	no			Glass Broken	6/60	6/60		04	none		none		04	normal		normal		normal		normal		normal		normal		normal		normal
1008	9	B	11	17	female	None	None	242	None	100809211	1		1008092	1008	9	B	11	Boarder	20100198110020	05	no				6/6	6/6		04	none		none		04	normal		normal		normal		normal		normal		normal		normal		normal
1008	9	B	12	16	female	None	None	243	None	100809212	1		1008092	1008	9	B	12	Boarder	20100185110152	05	no				6/6	6/6		04	none		none		04	normal		normal		normal		normal		normal		normal		normal		normal
1008	9	B	13	15	female	None	None	244	None	100809213	1		1008092	1008	9	B	13	Boarder	20100195110009	05	no				6/12	6/12		04	none		none		04	normal		normal		normal		normal		normal		normal		normal		normal
1008	9	B	14	17	female	None	Low/Mid Secondary	245	Low/Mid Secondary	100809214	1		1008092	1008	9	B	14	Boarder	20100332110163	05	no				6/6	6/6		04	none		none		04	normal		normal		normal		normal		normal		normal		normal		normal
1008	9	B	15	15	female	None	None	246	None	100809215	1		1008092	1008	9	B	15	Boarder	20100212110015	05	no				6/6	6/6		04	none		none		04	normal		normal		normal		normal		normal		normal		normal		normal
1008	9	B	16	16	female	None	None	247	None	100809216	1		1008092	1008	9	B	16	Boarder	20100195110039	05	no				6/12	6/12		04	none		none		04	normal		normal		normal		normal		normal		normal		normal		normal
1008	9	B	17	14	male	None	Low/Mid Secondary	248	Low/Mid Secondary	100809217	1		1008092	1008	9	B	17	Boarder	20400057110001	05	no				6/6	6/6		04	none		none		04	normal		normal		normal		normal		normal		normal		normal		normal
1008	9	B	18	15	male	None	None	249	None	100809218	1		1008092	1008	9	B	18	Boarder	20100352110001	05	no				6/6	6/6		04	none		none		04	normal		normal		normal		normal		normal		normal		normal		normal
1008	9	B	19	14	male	None	None	250	None	100809219	1		1008092	1008	9	B	19	Boarder	00000000000000	05	no				6/12	6/6		04	none		none		04	normal		normal		normal		normal		normal		normal		normal		normal
1008	9	B	20	15	male	None	None	251	None	100809220	1		1008092	1008	9	B	20	Boarder	20100198110016	05	no				6/12	6/9		04	none		none		04	normal		normal		normal		normal		normal		normal		normal		normal
1008	9	B	21	16	male	None	Primary	252	Primary	100809221	1		1008092	1008	9	B	21	Boarder	20100195110046	05	no				6/6	6/6		04	none		none		04	normal		normal		normal		normal		normal		normal		normal		normal
1008	9	B	22	15	male	None	Low/Mid Secondary	253	Low/Mid Secondary	100809222	1		1008092	1008	9	B	22	Boarder	20100187130017	05	no				6/6	6/6		04	none		none		04	normal		normal		normal		normal		normal		normal		normal		normal
1008	9	B	23	15	male	Primary	None	254	Primary	100809223	1		1008092	1008	9	B	23	Boarder	20100212110024	05	no				6/6	6/6		04	none		none		04	normal		normal		normal		normal		normal		normal		normal		normal
1008	9	B	24	15	male	Primary	None	255	Primary	100809224	1		1008092	1008	9	B	24	Boarder	20100338110165	05	no				6/6	6/6		04	none		none		04	normal		normal		normal		normal		normal		normal		normal		normal
1008	9	B	25	17	male	None	None	256	None	100809225	1		1008092	1008	9	B	25	Boarder	20100195110053	05	no				6/12	6/6		04	none		none		04	normal		normal		normal		normal		normal		normal		normal		normal
1008	9	B	26	16	male	None	None	257	None	100809226	1		1008092	1008	9	B	26	Boarder	20100452110459	05	no				6/6	6/6		04	none		none		04	normal		normal		normal		normal		normal		normal		normal		normal
1008	9	B	27	16	male	None	None	258	None	100809227	1		1008092	1008	9	B	27	Boarder	20400006110009	05	no				6/6	6/6		05	none		none		04	normal		normal		normal		normal		normal		normal		normal		normal
1008	9	B	28	15	male	None	None	259	None	100809228	1		1008092	1008	9	B	28	Boarder	20100235110141	05	no				6/6	6/9		04	none		none		04	normal		normal		normal		normal		normal		normal		normal		normal
1008	9	B	29	18	male	None	None	260	None	100809229	1		1008092	1008	9	B	29	Boarder	20100213110062	05	no				6/6	6/6		04	none		none		04	normal		normal		normal		normal		normal		normal		normal		normal
1008	9	B	30	16	male	None	None	261	None	100809230	1		1008092	1008	9	B	30	Boarder	20100373110031	05	no				6/6	6/6		04	none		none		04	normal		normal		normal		normal		normal		normal		normal		normal
1008	9	B	31	17	male	None	None	262	None	100809231	1		1008092	1008	9	B	31	Boarder	20100195110057	05	no				6/12	6/18		04	none		none		04	normal		normal		normal		normal		normal		normal		normal		normal
1008	9	B	32	15	male	None	None	263	None	100809232	1		1008092	1008	9	B	32	Boarder	20400006110013	05	no				1/60	6/6		04	none		none		04	normal		normal		abnormal	Pterygium	normal		normal		normal		abnormal	Irregular Pupil	normal
1008	9	B	33	15	male	None	None	264	None	100809233	1		1008092	1008	9	B	33	Boarder	20100203110003	05	no				6/6	6/6		04	none		none		04	normal		normal		normal		normal		normal		normal		normal		normal
1008	9	B	34	15	male	None	None	265	None	100809234	1		1008092	1008	9	B	34	Boarder	20100185110099	05	no				6/6	6/6		04	none		none		04	normal		normal		normal		normal		normal		normal		normal		normal
1008	9	B	35	15	male	None	None	266	None	100809235	1		1008092	1008	9	B	35	Boarder	20100198110011	05	no				6/18	6/12		04	none		none		04	normal		normal		normal		normal		normal		normal		normal		normal
1010	7	A	1	13	male	None	None	208	None	101007101	1		1010071	1010	7	A	1	Boarder	20400005120001	05	no				6/6	6/6		04	none		none		04	normal		normal		normal		normal		normal		normal		normal		normal
1010	7	A	2	13	male	Higher Secondary	Higher Secondary	209	Higher Secondary	101007102	1		1010071	1010	7	A	2	Boarder	20100308120085	05	no				6/6	6/6		04	none		none		04	normal		normal		normal		normal		normal		normal		normal		normal
1010	7	A	3	15	female	None	None	210	None	101007103	1		1010071	1010	7	A	3	Boarder	20100187110003	05	no				6/6	6/6		04	none		none		04	normal		normal		normal		normal		normal		normal		normal		normal
1010	7	A	4	12	female	None	None	211	None	101007104	1		1010071	1010	7	A	4	Boarder	20100187120002	05	no				6/6	6/6		04	none		none		04	normal		normal		normal		normal		normal		normal		normal		normal
1010	7	A	5	15	female	None	Primary	212	Primary	101007105	1		1010071	1010	7	A	5	Boarder	20100187110004	05	no				6/36	6/36		04	none		none		04	normal		normal		normal		normal		normal		normal		normal		normal
1010	7	A	6	15	male	None	Primary	213	Primary	101007106	1		1010071	1010	7	A	6	Boarder	20100204120007	05	no				6/6	6/6		04	none		none		04	normal		normal		normal		normal		normal		normal		normal		normal
1010	7	A	7	13	female	None	None	214	None	101007107	1		1010071	1010	7	A	7	Boarder	20400057110026	05	no				6/6	6/6		04	none		none		04	normal		normal		normal		normal		normal		normal		normal		normal
1010	7	A	8	14	female	None	None	215	None	101007108	1		1010071	1010	7	A	8	Boarder	20100187110006	05	no				6/6	6/6		04	none		none		04	normal		normal		normal		normal		normal		normal		normal		normal
1010	7	A	9	13	male	None	None	216	None	101007109	1		1010071	1010	7	A	9	Boarder	20100187120004	05	no				6/6	6/6		04	none		none		04	normal		normal		normal		normal		normal		normal		normal		normal
1010	7	A	10	13	female	None	None	217	None	101007110	1		1010071	1010	7	A	10	Boarder	20100208120002	05	no				6/6	6/6		04	none		none		04	normal		normal		normal		normal		normal		normal		normal		normal
1010	7	A	11	15	female	None	Primary	218	Primary	101007111	1		1010071	1010	7	A	11	Boarder	20100187110010	05	no				6/9	6/12		04	none		none		04	normal		normal		normal		normal		normal		normal		normal		normal
1010	7	A	12	14	male	None	Primary	219	Primary	101007112	1		1010071	1010	7	A	12	Boarder	20100203110063	05	no				6/6	6/12		04	none		none		04	normal		normal		normal		normal		normal		normal		normal		normal
1010	7	A	13	14	female	Primary	Primary	220	Primary	101007113	1		1010071	1010	7	A	13	Boarder	20140005711001	05	no				6/6	6/6		04	none		none		04	normal		normal		normal		normal		normal		normal		normal		normal
1010	7	A	14	13	male	None	None	221	None	101007114	1		1010071	1010	7	A	14	Boarder	20400005120004	05	no				6/12	6/12		04	none		none		04	normal		normal		normal		normal		normal		normal		normal		normal
1010	7	A	15	13	male	Primary	None	222	Primary	101007115	1		1010071	1010	7	A	15	Boarder	20400005120005	05	no				6/6	6/6		04	none		none		04	normal		normal		normal		normal		normal		normal		normal		normal
1010	7	A	16	11	male	Higher Secondary	Higher Secondary	223	Higher Secondary	101007116	1		1010071	1010	7	A	16	Day	20100479120005	05	yes	6/9	6/9		6/36	6/36		04	none		none		04	normal		normal		normal		normal		normal		normal		normal		normal
1010	7	A	17	13	female	Low/Mid Secondary	None	231	Low/Mid Secondary	101007117	1		1010071	1010	7	A	17	Boarder	20100203110005	05	no				6/6	6/6		04	none		none		04	normal		normal		normal		normal		normal		normal		normal		normal
1010	7	A	18	13	male	None	None	224	None	101007118	1		1010071	1010	7	A	18	Boarder	20100187120001	05	no				6/6	6/6		04	none		none		04	normal		normal		normal		normal		normal		normal		normal		normal
1010	7	A	19	13	female	None	None	225	None	101007119	1		1010071	1010	7	A	19	Boarder	20400021120003	05	no				6/6	6/6		04	none		none		04	normal		normal		normal		normal		normal		normal		normal		normal
1010	7	A	20	14	female	None	None	226	None	101007120	1		1010071	1010	7	A	20	Day	20100187120003	05	no				6/6	6/6		04	none		none		04	normal		normal		normal		normal		normal		normal		normal		normal
1010	7	A	21	13	male	None	Primary	227	Primary	101007121	1		1010071	1010	7	A	21	Day	20100362110084	05	no				6/6	6/6		04	none		none		04	normal		normal		normal		normal		normal		normal		normal		normal
1010	7	A	22	14	male	None	None	228	None	101007122	1		1010071	1010	7	A	22	Boarder	20100203110068	05	no				6/6	6/6		04	none		none		04	normal		normal		normal		normal		normal		normal		normal		normal
1010	7	A	23	15	male	None	Primary	229	Primary	101007123	1		1010071	1010	7	A	23	Boarder	20100132110044	05	no				6/6	6/6		04	none		none		04	normal		normal		normal		normal		normal		normal		normal		normal
1010	7	A	24	14	male	Primary	Higher Secondary	230	Higher Secondary	101007124	1		1010071	1010	7	A	24	Day	20100187120005	05	no				6/6	6/6		04	none		none		04	normal		normal		normal		normal		normal		normal		normal		normal
1011	5	A	1	11	male	Primary	None	128	Primary	101105101	1		1011051	1011	5	A	1	Day	20100190140006	05	no				6/6	6/6		04	none		none		04	normal		normal		normal		normal		normal		normal		normal		normal
1011	5	A	2	10	female	None	Tertiary	129	Tertiary	101105102	1		1011051	1011	5	A	2	Day	20100190140001	05	no				6/6	6/6		04	none		none		04	normal		normal		normal		normal		normal		normal		normal		normal
1011	5	A	3	11	male	Primary	Higher Secondary	130	Higher Secondary	101105103	1		1011051	1011	5	A	3	Day	20100190140002	05	no				6/6	6/6		04	none		none		04	normal		normal		normal		normal		normal		normal		normal		normal
1011	5	A	4	11	male	Low/Mid Secondary	Higher Secondary	131	Higher Secondary	101105104	1		1011051	1011	5	A	4	Day	20400023140008	05	no				6/6	6/6		04	none		none		04	normal		normal		normal		normal		normal		normal		normal		normal
1011	5	A	5	10	male	Primary	Higher Secondary	132	Higher Secondary	101105105	1		1011051	1011	5	A	5	Day	20100197140005	05	no				6/6	6/6		05	none		none		04	normal		normal		normal		normal		normal		normal		normal		normal
1011	5	A	6	10	male	None	None	133	None	101105106	1		1011051	1011	5	A	6	Boarder	20100190140008	05	no				6/6	6/6		04	none		none		04	normal		normal		normal		normal		normal		normal		normal		normal
1011	5	A	7	11	male	None	None	134	None	101105107	1		1011051	1011	5	A	7	Boarder	20100190140009	05	no				6/6	6/6		04	none		none		04	normal		normal		normal		normal		normal		normal		normal		normal
1011	5	A	8	11	female	Primary	Primary	135	Primary	101105108	1		1011051	1011	5	A	8	Boarder	20100199140004	05	no				6/6	6/6		04	none		none		04	normal		normal		normal		normal		normal		normal		normal		normal
1011	5	A	9	11	male	Primary	Primary	136	Primary	101105109	1		1011051	1011	5	A	9	Boarder	20100202140006	05	no				6/6	6/6		04	none		none		04	normal		normal		normal		normal		normal		normal		normal		normal
1011	5	A	10	11	male	None	None	137	None	101105110	1		1011051	1011	5	A	10	Day	20100190140005	05	no				6/6	6/6		04	none		none		04	normal		normal		normal		normal		normal		normal		normal		normal
1101	7	A	1	14	male	None	None	164	None	110107101	1		1101071	1101	7	A	1	Day	20100222110098	03	no				6/6	6/6		01	none		none		01	normal		normal		normal		normal		normal		normal		normal		normal
1101	7	A	2	14	male	None	None	165	None	110107102	1		1101071	1101	7	A	2	Day	20100290110056	02	no				6/6	6/6		01	none		none		01	normal		normal		normal		normal		normal		normal		normal		normal
1101	7	A	3	13	male	None	Higher Secondary	166	Higher Secondary	110107103	1		1101071	1101	7	A	3	Day	20100020120114	03	no				6/18	6/12		01	none		none		01	normal		normal		normal		normal		normal		normal		normal		normal
1101	7	A	4	13	male	None	Primary	167	Primary	110107104	1		1101071	1101	7	A	4	Day	20100215120044	03	no				6/6	6/6		01	none		none		01	normal		normal		normal		normal		normal		normal		normal		normal
1101	7	A	5	13	male	None	None	168	None	110107105	1		1101071	1101	7	A	5	Day	20100215120051	03	no				6/6	6/6		01	none		none		01	normal		normal		normal		normal		normal		normal		normal		normal
1101	7	A	6	13	male	Primary	None	169	Primary	110107106	1		1101071	1101	7	A	6	Day	20100222130008	03	no				6/60	6/60		01	none		none		01	normal		normal		normal		normal		normal		normal		normal		normal
1101	7	A	7	12	male	Tertiary	None	170	Tertiary	110107107	1		1101071	1101	7	A	7	Day	20100222120008	03	no				6/18	6/18		01	none		none		01	normal		normal		normal		normal		normal		normal		normal		normal
1101	7	A	8	11	male	Low/Mid Secondary	Tertiary	171	Tertiary	110107108	1		1101071	1101	7	A	8	Day	20100229120028	03	no				6/6	6/6		01	none		none		01	normal		normal		normal		normal		normal		normal		normal		normal
1101	7	A	9	14	male	None	None	172	None	110107109	1		1101071	1101	7	A	9	Day	20100229130006	03	no				6/6	6/6		01	none		none		01	normal		normal		normal		normal		normal		normal		normal		normal
1101	7	A	10	15	male	Low/Mid Secondary	None	173	Low/Mid Secondary	110107110	1		1101071	1101	7	A	10	Day	20100229110025	03	no				6/6	6/6		01	none		none		01	normal		normal		normal		normal		normal		normal		normal		normal
1101	7	A	11	13	male	Primary	None	174	Primary	110107111	1		1101071	1101	7	A	11	Day	20100222110011	03	no				6/6	6/6		01	none		none		01	normal		normal		normal		normal		normal		normal		normal		normal
1101	7	A	12	12	male	Higher Secondary	None	175	Higher Secondary	110107112	1		1101071	1101	7	A	12	Day	20100222120020	03	no				6/6	6/6		01	none		none		01	normal		normal		normal		normal		normal		normal		normal		normal
1101	7	A	13	14	male	None	Higher Secondary	176	Higher Secondary	110107113	1		1101071	1101	7	A	13	Day	20100222110085	03	no				6/12	6/12		01	none		none		01	normal		normal		normal		normal		normal		normal		normal		normal
1101	7	A	14	12	male	None	Tertiary	177	Tertiary	110107114	1		1101071	1101	7	A	14	Day	20100222120021	03	no				6/6	6/6		01	none		none		01	normal		normal		normal		normal		normal		normal		normal		normal
1101	7	A	15	13	male	None	None	178	None	110107115	1		1101071	1101	7	A	15	Day	20100215110035	03	no				6/12	6/12		01	none		none		01	normal		normal		normal		normal		normal		normal		normal		normal
1101	7	A	16	12	male	None	Tertiary	179	Tertiary	110107116	1		1101071	1101	7	A	16	Day	20100381110046	03	no				6/6	6/6		01	none		none		01	normal		normal		normal		normal		normal		normal		normal		normal
1101	7	A	17	13	male	Higher Secondary	None	180	Higher Secondary	110107117	1		1101071	1101	7	A	17	Day	20100020110108	03	no				6/6	6/6		01	none		none		01	normal		normal		normal		normal		normal		normal		normal		normal
1101	7	A	18	15	male	None	Low/Mid Secondary	181	Low/Mid Secondary	110107118	1		1101071	1101	7	A	18	Day	20100229110217	03	no				6/6	6/6		01	none		none		01	normal		normal		normal		normal		normal		normal		normal		normal
1101	7	A	19	14	female	None	None	182	None	110107119	1		1101071	1101	7	A	19	Day	20400072110011	03	no				6/6	6/6		01	none		none		01	normal		normal		normal		normal		normal		normal		normal		normal
1101	7	A	20	12	female	Low/Mid Secondary		183	Low/Mid Secondary	110107120	1		1101071	1101	7	A	20	Day	20100215120020	03	no				6/6	6/12		01	exotropia	10	exotropia	10	01	normal		normal		normal		normal		normal		normal		normal		normal
1101	7	A	21	14	female	None	None	184	None	110107121	1		1101071	1101	7	A	21	Day	20100222110033	03	no				6/6	6/6		01	none		none		01	normal		normal		normal		normal		normal		normal		normal		normal
1101	7	A	22	14	female	None		185	None	110107122	1		1101071	1101	7	A	22	Day	20100222110033	03	no				6/6	6/6		01	none		none		01	normal		normal		normal		normal		normal		normal		normal		normal
1101	7	A	23	17	female	None	None	186	None	110107123	1		1101071	1101	7	A	23	Day	20100222110110	03	no				6/6	6/6		01	none		none		01	normal		normal		normal		normal		normal		normal		normal		normal
1101	7	A	24	12	female	Tertiary	Tertiary	187	Tertiary	110107124	1		1101071	1101	7	A	24	Day	20100215120067	03	no				6/6	6/6		01	none		none		01	normal		normal		normal		normal		normal		normal		normal		normal
1101	7	A	25	13	female	None	Primary	188	Primary	110107125	1		1101071	1101	7	A	25	Day	20100222120012	03	no				6/6	6/6		01	none		none		01	normal		normal		normal		normal		normal		normal		normal		normal
1101	7	A	26	15	female	None	None	189	None	110107126	1		1101071	1101	7	A	26	Day	20100234120006	03	no				6/6	6/6		01	none		none		01	normal		normal		normal		normal		normal		normal		normal		normal
1101	7	A	27	15	female	None	None	190	None	110107127	1		1101071	1101	7	A	27	Day	20100222120013	03	no				6/6	6/6		01	none		none		01	normal		normal		normal		normal		normal		normal		normal		normal
1101	7	A	28	15	female	None	Higher Secondary	191	Higher Secondary	110107128	1		1101071	1101	7	A	28	Day	20100446111499	03	yes	6/9	6/12		6/12	6/12		01	none		none		01	normal		normal		normal		normal		normal		normal		normal		normal
1101	7	A	29	12	female	None	Tertiary	192	Tertiary	110107129	1		1101071	1101	7	A	29	Day	20100076120006	03	no				6/6	6/6		01	none		none		01	normal		normal		normal		normal		normal		normal		normal		normal
1101	7	A	30	13	female	Low/Mid Secondary	Low/Mid Secondary	193	Low/Mid Secondary	110107130	1		1101071	1101	7	A	30	Day	20100005120041	03	no				6/24	6/12		01	none		none		01	normal		normal		normal		normal		normal		normal		normal		normal
1101	7	A	31	13	female	None	None	194	None	110107131	1		1101071	1101	7	A	31	Day	20100241120012	03	no				6/6	6/6		01	none		none		01	normal		normal		normal		normal		normal		normal		normal		normal
1101	7	A	32	12	female	Higher Secondary	Higher Secondary	195	Higher Secondary	110107132	1		1101071	1101	7	A	32	Day	20100179120063	03	no				6/6	6/6		01	none		none		01	normal		normal		normal		normal		normal		normal		normal		normal
1101	7	A	33	13	female	None	Primary	196	Primary	110107133	1		1101071	1101	7	A	33	Day	20100215120071	03	no				6/6	6/6		01	none		none		01	normal		normal		normal		normal		normal		normal		normal		normal
1102	9	C	1	17	female	None	None	144	None	110209301	1		1102093	1102	9	C	1	Boarder	20100220110929	03	no				6/6	6/6		01	none		none		01	normal		normal		normal		normal		normal		normal		normal		normal
1102	9	C	2	14	female		Low/Mid Secondary	145	Low/Mid Secondary	110209302	1		1102093	1102	9	C	2	Day	20100220110262	03	no				6/6	6/6		01	none		none		01	normal		normal		normal		normal		normal		normal		normal		normal
1102	9	C	3	15	female	Primary	Low/Mid Secondary	146	Low/Mid Secondary	110209303	1		1102093	1102	9	C	3	Day	20100220110441	03	no				6/6	6/6		01	none		none		01	normal		normal		normal		normal		normal		normal		normal		normal
1102	9	C	4	17	female	Primary	Primary	147	Primary	110209304	1		1102093	1102	9	C	4	Day	20100219110067	03	no				6/6	6/6		01	none		none		01	normal		normal		normal		normal		normal		normal		normal		normal
1102	9	C	5	17	female	Primary	Primary	148	Primary	110209305	1		1102093	1102	9	C	5	Boarder	20100220110632	03	no				6/6	6/6		01	none		none		01	normal		normal		normal		normal		normal		normal		normal		normal
1102	9	C	6	17	female	None	Primary	149	Primary	110209306	1		1102093	1102	9	C	6	Day	20100020111007	03	yes	6/18	6/9		6/60	6/9		01	none		none		01	normal		normal		normal		normal		normal		normal		normal		normal
1102	9	C	7	17	female	Primary	Low/Mid Secondary	150	Low/Mid Secondary	110209307	1		1102093	1102	9	C	7	Boarder	20100031110302	03	no				6/6	6/6		01	none		none		01	normal		normal		normal		normal		normal		normal		normal		normal
1102	9	C	8	18	female	Primary	Primary	151	Primary	110209308	1		1102093	1102	9	C	8	Day	20100144110074		no
1102	9	C	9	15	male	None	Low/Mid Secondary	152	Low/Mid Secondary	110209309	1		1102093	1102	9	C	9	Day	20100220110203	03	no				6/6	6/6		01	none		none		01	normal		normal		normal		normal		normal		normal		normal		normal
1102	9	C	10	20	female	None	None	153	None	110209310	1		1102093	1102	9	C	10	Day	20100220110639	03	no				6/60	6/18		01	none		none		01	normal		normal		normal		normal		normal		normal		normal		normal
1102	9	C	11	15	male	Primary	None	154	Primary	110209311	1		1102093	1102	9	C	11	Day	20100081110100	03	no				6/18	6/18		01	none		none		01	normal		normal		normal		normal		normal		normal		normal		normal
1102	9	C	12	16	male	None	Primary	155	Primary	110209312	1		1102093	1102	9	C	12	Boarder	20100296111483	03	no				6/6	6/6		01	none		none		01	normal		normal		normal		normal		normal		normal		normal		normal
1102	9	C	13	14	male	Low/Mid Secondary	Low/Mid Secondary	156	Low/Mid Secondary	110209313	1		1102093	1102	9	C	13	Day	20100220110244	03	no				6/6	6/6		01	none		none		01	normal		normal		normal		normal		normal		normal		normal		normal
1102	9	C	14	18	male	Primary	Primary	157	Primary	110209314	1		1102093	1102	9	C	14	Boarder	20100220110425	03	no				6/6	6/6		01	none		none		01	normal		normal		normal		normal		normal		normal		normal		normal
1102	9	C	15	17	male	None	Primary	158	Primary	110209315	1		1102093	1102	9	C	15	Day	20100436110104	03	no				6/6	6/6		01	none		none		01	normal		normal		normal		normal		normal		normal		normal		normal
1102	9	C	16	15	male	None	None	159	None	110209316	1		1102093	1102	9	C	16	Day	20100220110089	03	no				6/6	6/6		01	none		none		01	normal		normal		normal		normal		normal		normal		normal		normal
1102	9	C	17	16	female	Low/Mid Secondary	Higher Secondary	160	Higher Secondary	110209317	1		1102093	1102	9	C	17	Boarder	20100220110358	03	no				6/6	6/6		01	none		none		01	normal		normal		normal		normal		normal		normal		normal		normal
1102	9	C	18	17	female	None	Low/Mid Secondary	161	Low/Mid Secondary	110209318	1		1102093	1102	9	C	18	Boarder	20100248110262	03	no				6/6	6/6		01	none		none		01	normal		normal		normal		normal		normal		normal		normal		normal
1102	9	C	19	14	male	Primary	Low/Mid Secondary	162	Low/Mid Secondary	110209319	1		1102093	1102	9	C	19	Day	20100220110207	03	no				6/6	6/6		01	none		none		01	normal		normal		normal		normal		normal		normal		normal		normal
1102	9	C	20	17	female	Primary	Primary	163	Primary	110209320	1		1102093	1102	9	C	20	Boarder	20100232011038	03	no				6/6	6/6		01	none		none		01	normal		normal		normal		normal		normal		normal		normal		normal
1104	5	A	1	11	male	None	None	65	None	110405101	1		1104051	1104	5	A	1	Day	20400078140001	03	yes	6/9	6/9		6/24	6/24		01	none		none		01	normal		normal		normal		normal		normal		normal		normal		normal
1104	5	A	2	10	male	Don't Know	Don't Know	64	Don't Know	110405102	1		1104051	1104	5	A	2	Day	20200003140029	03	no				6/9	6/36		01	none		none		01	normal		normal		normal		normal		normal		normal		normal		normal
1104	5	A	3	11	male	None	None	66	None	110405103	1		1104051	1104	5	A	3	Day	20100020140084	03	no				6/6	6/6		01	none		none		01	normal		normal		normal		normal		normal		normal		normal		normal
1104	5	A	4	14	male	None	None	69	None	110405104	1		1104051	1104	5	A	4	Day	20100223110006	03	no				6/6	6/6		01	none		none		01	normal		normal		normal		normal		normal		normal		normal		normal
1104	5	A	5	11	male	None	None	67	None	110405105	1		1104051	1104	5	A	5	Boarder	20100175130036	02	no				6/6	6/6		01	none		none		01	normal		normal		normal		normal		normal		normal		normal		normal
1104	5	A	6	11	male			87		110405106	1		1104051	1104	5	A	6	Boarder	20100310120076	03	no				6/6	6/6		01	none		none		01	normal		normal		normal		normal		normal		normal		normal		normal
1104	5	A	7	13	male	None	Higher Secondary	70	Higher Secondary	110405107	1		1104051	1104	5	A	7	Boarder	20100220120026	03	no				6/6	6/6		01	none		none		01	normal		normal		normal		normal		normal		normal		normal		normal
1104	5	A	8	11	male	Tertiary	None	68	Tertiary	110405108	1		1104051	1104	5	A	8	Boarder	20100231140002	02	no				6/6	6/6		01	none		none		01	normal		normal		normal		normal		normal		normal		normal		normal
1104	5	A	9	11	female	None	Higher Secondary	71	Higher Secondary	110405109	1		1104051	1104	5	A	9	Day	20100223120013	03	no				6/6	6/6		01	none		none		01	normal		normal		normal		normal		normal		normal		normal		normal
1104	5	A	10	13	female	None	None	73	None	110405110	1		1104051	1104	5	A	10	Day	20100223140016	03	no				6/6	6/6		01	none		none		01	normal		normal		normal		normal		normal		normal		normal		normal
1104	5	A	11	13	female	None	Low/Mid Secondary	74	Low/Mid Secondary	110405111	1		1104051	1104	5	A	11	Day	20100229120021	03	no				6/6	6/6		01	none		none		01	normal		normal		normal		normal		normal		normal		normal		normal
1104	5	A	12	13	female	None	None	79	None	110405112	1		1104051	1104	5	A	12	Boarder	20100505110260	03	no				6/6	6/6		01	none		none		01	normal		normal		normal		normal		normal		normal		normal		normal
1104	5	A	13	12	female	None	None	76	None	110405113	1		1104051	1104	5	A	13	Boarder	20100233140001	03	no				6/6	6/6		01	none		none		01	normal		normal		normal		normal		normal		normal		normal		normal
1104	5	A	14	11	female			85		110405114	1		1104051	1104	5	A	14	Boarder	20100223140019	03	no				6/6	6/6		01	none		none		01	normal		normal		normal		normal		normal		normal		normal		normal
1104	5	A	15	14	female	None	None	77	None	110405115	1		1104051	1104	5	A	15	Boarder	20100232110004	03	no				6/6	6/6		01	none		none		01	normal		normal		normal		normal		normal		normal		normal		normal
1104	5	A	16	11	female			86		110405116	1		1104051	1104	5	A	16	Boarder	20400012140004	03	no				6/6	6/6		01	none		none		01	normal		normal		normal		normal		normal		normal		normal		normal
1104	5	A	17	12	female	None	None	81	None	110405117	1		1104051	1104	5	A	17	Boarder	20100223140021	03	no				6/6	6/6		01	none		none		01	normal		normal		normal		normal		normal		normal		normal		normal
1104	5	A	18	15	female	None	None	83	None	110405118	1		1104051	1104	5	A	18	Boarder	20100222140036	03	no				6/6	6/6		01	none		none		01	normal		normal		normal		normal		normal		normal		normal		normal
1104	5	A	19	13	female		Primary	78	Primary	110405119	1		1104051	1104	5	A	19	Boarder	20100474120007	02	no				6/6	6/6		01	none		none		01	normal		normal		normal		normal		normal		normal		normal		normal
1104	5	A	20	11	female	None	Primary	72	Primary	110405120	1		1104051	1104	5	A	20	Day	20100223140023	03	no				6/6	6/6		01	none		none		01	normal		normal		normal		normal		normal		normal		normal		normal
1104	5	A	21	11	female	None	None	84	None	110405121	1		1104051	1104	5	A	21	Boarder	20400073130007	03	no				6/6	6/6		01	none		none		01	normal		normal		normal		normal		normal		normal		normal		normal
1104	5	A	22	12	female	None	None	82	None	110405122	1		1104051	1104	5	A	22	Day	20100297140036	03	no				6/6	6/6		01	none		none		01	normal		normal		normal		normal		normal		normal		normal		normal
1104	5	A	23	11	female	Higher Secondary		80	Higher Secondary	110405123	1		1104051	1104	5	A	23	Boarder	20100223150029	03	no				6/6	6/6		01	none		none		01	normal		normal		normal		normal		normal		normal		normal		normal
1104	5	A	24	13	female	None	None	75	None	110405124	1		1104051	1104	5	A	24	Boarder	20100217170039	03	no				6/12	6/12		01	none		none		01	normal		normal		normal		normal		normal		normal		normal		normal
1104	5	B	1	11	male	None	None	93	None	110405201	1		1104052	1104	5	B	1	Boarder	20400105140001	03	no				6/6	6/6		01	none		none		01	normal		normal		normal		normal		normal		normal		normal		normal
1104	5	B	2	13	male	Higher Secondary	Tertiary	98	Tertiary	110405202	1		1104052	1104	5	B	2	Boarder	20400073130002		no
1104	5	B	3	13	male	None	Higher Secondary	97	Higher Secondary	110405203	1		1104052	1104	5	B	3	Boarder	20100222130015	03	no				6/6	6/6		01	none		none		01	normal		normal		normal		normal		normal		normal		normal		normal
1104	5	B	4	11	male	Higher Secondary	Higher Secondary	89	Higher Secondary	110405204	1		1104052	1104	5	B	4	Day	20100173140026	03	no				6/6	6/6		01	none		none		01	normal		normal		normal		normal		normal		normal		normal		normal
1104	5	B	5	12	male	Higher Secondary	Don't Know	96	Don't Know	110405205	1		1104052	1104	5	B	5	Boarder	20100308130093	03	no				6/6	6/6		01	none		none		01	normal		normal		normal		normal		normal		normal		normal		normal
1104	5	B	6	12	male	None	Tertiary	90	Tertiary	110405206	1		1104052	1104	5	B	6	Day	20100304140044	03	no				6/6	6/6		01	none		none		01	normal		normal		normal		normal		normal		normal		normal		normal
1104	5	B	7	11	male	None	None	112	None	110405207	1		1104052	1104	5	B	7	Boarder	20100279120024	03	no				6/6	6/6		01	none		none		01	normal		normal		normal		normal		normal		normal		normal		normal
1104	5	B	8	10	male	Tertiary	Tertiary	88	Tertiary	110405208	1		1104052	1104	5	B	8	Day	20200016140092	03	no				6/6	6/6		01	none		none		01	normal		normal		normal		normal		normal		normal		normal		normal
1104	5	B	9	13	male	None	None	95	None	110405209	1		1104052	1104	5	B	9	Boarder	20100220130075	03	no				6/6	6/6		01	none		none		01	normal		normal		normal		normal		normal		normal		normal		normal
1104	5	B	10	14	male	None	Don't Know	99	Don't Know	110405210	1		1104052	1104	5	B	10	Boarder	20100220130035	03	no				6/6	6/6		01	none		none		01	normal		normal		normal		normal		normal		normal		normal		normal
1104	5	B	11	12	male	None	None	91	None	110405211	1		1104052	1104	5	B	11	Boarder	20100218140031	03	no				6/6	6/6		01	none		none		01	normal		normal		normal		normal		normal		normal		normal		normal
1104	5	B	12	14	male	None	Low/Mid Secondary	92	Low/Mid Secondary	110405212	1		1104052	1104	5	B	12	Boarder	20100223140026	03	no				6/6	6/6		01	none		none		01	normal		normal		normal		normal		normal		normal		normal		normal
1104	5	B	13	11	male	None	None	94	None	110405213	1		1104052	1104	5	B	13	Boarder	20100020130052	03	no				6/6	6/6		01	none		none		01	normal		normal		normal		normal		normal		normal		normal		normal
1104	5	B	14	12	female	Don't Know	Don't Know	110	Don't Know	110405214	1		1104052	1104	5	B	14	Boarder	20100221020029	03	no				6/6	6/6		01	none		none		01	normal		normal		normal		normal		normal		normal		normal		normal
1104	5	B	15	12	female	Tertiary	None	100	Tertiary	110405215	1		1104052	1104	5	B	15	Day	20100223140017	03	no				6/6	6/6		01	none		none		01	normal		normal		normal		normal		normal		normal		normal		normal
1104	5	B	16	12	female	None	None	107	None	110405216	1		1104052	1104	5	B	16	Boarder	20100174140040	03	no				6/6	6/6		01	none		none		01	normal		normal		normal		normal		normal		normal		normal		normal
1104	5	B	17	11	female	Don't Know	Don't Know	105	Don't Know	110405217	1		1104052	1104	5	B	17	Day	20100233140002	03	no				6/6	6/6		01	none		none		01	normal		normal		normal		normal		normal		normal		normal		normal
1104	5	B	18	11	female	None	Primary	101	Primary	110405218	1		1104052	1104	5	B	18	Day	20100223140020	03	no				6/6	6/6		01	none		none		01	normal		normal		normal		normal		normal		normal		normal		normal
1104	5	B	19	13	female	Don't Know	Don't Know	111	Don't Know	110405219	1		1104052	1104	5	B	19	Boarder	20100323110752	03	no				6/6	6/6		01	none		none		01	normal		normal		normal		normal		normal		normal		normal		normal
1104	5	B	20	13	female	None	Higher Secondary	103	Higher Secondary	110405220	1		1104052	1104	5	B	20	Day	20100223150032	03	no				6/6	6/6		01	none		none		01	normal		normal		normal		normal		normal		normal		normal		normal
1104	5	B	21	11	female	Primary	None	108	Primary	110405221	1		1104052	1104	5	B	21	Boarder	20100229140026	03	no				6/6	6/6		01	none		none		01	normal		normal		normal		normal		normal		normal		normal		normal
1104	5	B	22	11	female	Higher Secondary	Primary	104	Higher Secondary	110405222	1		1104052	1104	5	B	22	Boarder	20100005140065	03	no				6/6	6/6		01	none		none		01	normal		normal		normal		normal		normal		normal		normal		normal
1104	5	B	23	11	female	None	None	106	None	110405223	1		1104052	1104	5	B	23	Day	20100222140032	03	no				6/6	6/18		01	none		esotropia	10	01	normal		normal		normal		normal		normal		normal		normal		normal
1104	5	B	24	11	female	None	None	109	None	110405224	1		1104052	1104	5	B	24	Boarder	20100225140015	03	no				6/6	6/6		01	none		none		01	normal		normal		normal		normal		normal		normal		normal		normal
1104	5	B	25	11	female	None	None	102	None	110405225	1		1104052	1104	5	B	25	Day	20100223140024	03	no				6/6	6/6		01	none		none		01	normal		normal		normal		normal		normal		normal		normal		normal
1104	7	A	1	15	male	None	None	113	None	110407101	1		1104071	1104	7	A	1	Boarder	20100274110006	03	no				6/6	6/6		01	none		none		01	normal		normal		normal		normal		normal		normal		normal		normal
1104	7	A	2	14	male	None	None	114	None	110407102	1		1104071	1104	7	A	2	Boarder	20100220120021	03	no				6/6	6/6		01	none		none		01	normal		normal		normal		normal		normal		normal		normal		normal
1104	7	A	3	12	male	Higher Secondary	Tertiary	115	Tertiary	110407103	1		1104071	1104	7	A	3	Day	20100223110002	03	no				6/6	6/6		01	none		none		01	normal		normal		normal		normal		normal		normal		normal		normal
1104	7	A	4	13	male	Primary	Tertiary	116	Tertiary	110407104	1		1104071	1104	7	A	4	Day	20100188110721	03	no				6/6	6/6		01	none		none		01	normal		normal		normal		normal		normal		normal		normal		normal
1104	7	A	5	15	male	None	None	117	None	110407105	1		1104071	1104	7	A	5	Boarder	20100452110219	03	no				6/6	6/6		01	none		none		01	normal		normal		normal		normal		normal		normal		normal		normal
1104	7	A	6	15	male	None	None	118	None	110407106	1		1104071	1104	7	A	6	Boarder	20100092110011	03	no				6/6	6/6		01	none		none		01	normal		normal		normal		normal		normal		normal		normal		normal
1104	7	A	7	13	male	None	None	119	None	110407107	1		1104071	1104	7	A	7	Boarder	20100308120087	03	no				6/6	6/6		01	none		none		01	normal		normal		normal		normal		normal		normal		normal		normal
1104	7	A	8	17	male	None	None	120	None	110407108	1		1104071	1104	7	A	8	Boarder	20100262110315	03	no				6/12	6/12		01	none		none		01	normal		normal		normal		normal		normal		normal		normal		normal
1104	7	A	9	13	male	Higher Secondary	Higher Secondary	121	Higher Secondary	110407109	1		1104071	1104	7	A	9	Day	20100446120088	03	no				6/6	6/6		01	none		none		01	normal		normal		normal		normal		normal		normal		normal		normal
1104	7	A	10	17	male	None	None	122	None	110407110	1		1104071	1104	7	A	10	Day	20100223120009	03	no				6/6	6/6		01	none		none		01	normal		normal		normal		normal		normal		normal		normal		normal
1104	7	A	11	12	male	Low/Mid Secondary	None	123	Low/Mid Secondary	110407111	1		1104071	1104	7	A	11	Boarder	20100305130074	03	no				6/6	6/6		01	none		none		01	normal		normal		normal		normal		normal		normal		normal		normal
1104	7	A	12	14	male	None	None	124	None	110407112	1		1104071	1104	7	A	12	Boarder	20100132110038	03	no				6/6	6/6		01	none		none		01	normal		normal		normal		normal		normal		normal		normal		normal
1104	7	A	13	15	male	None	None	125	None	110407113	1		1104071	1104	7	A	13	Boarder	20100223140029	03	no				6/12	6/12		01	none		none		01	normal		normal		normal		normal		normal		normal		normal		normal
1104	7	A	14	13	male	None	Don't Know	126	Don't Know	110407114	1		1104071	1104	7	A	14	Boarder	20100215110159	03	no				6/6	6/6		01	none		none		01	normal		normal		normal		normal		normal		normal		normal		normal
1104	7	A	15	13	male	None	Tertiary	127	Tertiary	110407115	1		1104071	1104	7	A	15	Boarder	20100220110313	03	no				6/6	6/6		01	none		none		01	normal		normal		normal		normal		normal		normal		normal		normal
1104	7	A	16	15	female	None	None	128	None	110407116	1		1104071	1104	7	A	16	Boarder	20100038110391	03	no				6/6	6/6		01	none		none		01	normal		normal		normal		normal		normal		normal		normal		normal
1104	7	A	17	13	female	Higher Secondary	Don't Know	129	Don't Know	110407117	1		1104071	1104	7	A	17	Boarder	20100220120007	03	no				6/6	6/6		01	none		none		01	normal		normal		normal		normal		normal		normal		normal		normal
1104	7	A	18	13	female	None	None	130	None	110407118	1		1104071	1104	7	A	18	Boarder	20100234110007	03	no				6/6	6/6		01	none		none		01	normal		normal		normal		normal		normal		normal		normal		normal
1104	7	A	19	13	female	Higher Secondary	Primary	131	Higher Secondary	110407119	1		1104071	1104	7	A	19	Day	20100220120014	03	no				6/6	6/6		01	none		none		01	normal		normal		normal		normal		normal		normal		normal		normal
1104	7	A	20	13	female	Primary	Primary	132	Primary	110407120	1		1104071	1104	7	A	20	Boarder	20100307120028	03	no				6/6	6/6		01	none		none		01	normal		normal		normal		normal		normal		normal		normal		normal
1104	7	A	21	13	female	None	None	133	None	110407121	1		1104071	1104	7	A	21	Boarder	20100220120041	03	no				6/6	6/6		01	none		none		01	normal		normal		normal		normal		normal		normal		normal		normal
1104	7	A	22	15	female	None	None	134	None	110407122	1		1104071	1104	7	A	22	Day	20100223110158	03	yes	6/12	6/18		6/60	6/60		01	none		none		01	normal		normal		normal		normal		normal		normal		normal		normal
1104	7	A	23	13	female	Higher Secondary	Higher Secondary	135	Higher Secondary	110407123	1		1104071	1104	7	A	23	Day	20100223120019	01	no				6/18	6/18		01	none		none		01	normal		normal		normal		normal		normal		normal		normal		normal
1104	7	A	24	12	female	Low/Mid Secondary	None	136	Low/Mid Secondary	110407124	1		1104071	1104	7	A	24	Day	20100223120020	03	no				6/12	6/12		01	none		none		01	normal		normal		normal		normal		normal		normal		normal		normal
1104	7	A	25	13	female	None	None	137	None	110407125	1		1104071	1104	7	A	25	Day	20100223120021	03	no				6/6	6/6		01	none		none		01	normal		normal		normal		normal		normal		normal		normal		normal
1104	7	A	26	14	female	None	None	138	None	110407126	1		1104071	1104	7	A	26	Boarder	20100169110018	03	no				6/6	6/6		01	none		none		01	normal		normal		normal		normal		normal		normal		normal		normal
1104	7	A	27	15	female	None		139	None	110407127	1		1104071	1104	7	A	27	Boarder	20400073110017	03	no				6/6	6/6		01	none		none		01	normal		normal		normal		normal		normal		normal		normal		normal
1104	7	A	28	13	female	None	Higher Secondary	140	Higher Secondary	110407128	1		1104071	1104	7	A	28	Day	20400073110016	03	no				6/6	6/6		01	none		none		01	normal		normal		normal		normal		normal		normal		normal		normal
1104	7	A	29	13	female			141		110407129	1		1104071	1104	7	A	29	Boarder	20100223120027		no
1104	7	A	30	13	female	None	None	142	None	110407130	1		1104071	1104	7	A	30	Boarder	20100289120010	03	no				6/6	6/6		01	none		none		01	normal		normal		normal		normal		normal		normal		normal		normal
1104	7	A	31	15	female	Higher Secondary	None	143	Higher Secondary	110407131	1		1104071	1104	7	A	31	Boarder	20100223110030	03	no				6/12	6/9		01	none		none		01	normal		normal		normal		normal		normal		normal		normal		normal
1105	7	B	1	12	male	None	None	197	None	110507201	1		1105072	1105	7	B	1	Day	20400075130001	03	no				6/6	6/6		01	none		none		01	normal		normal		normal		normal		normal		normal		normal		normal
1105	7	B	2	14	male	None	Primary	198	Primary	110507202	1		1105072	1105	7	B	2	Boarder	20100219130005	03	no				6/6	6/6		01	none		none		01	normal		normal		normal		normal		normal		normal		normal		normal
1105	7	B	3	13	male	None	None	199	None	110507203	1		1105072	1105	7	B	3	Boarder	20100219120015	03	no				6/6	6/18		01	none		none		01	normal		normal		normal		normal		normal		normal		normal		normal
1105	7	B	4	14	female	None	None	200	None	110507204	1		1105072	1105	7	B	4	Boarder	20400075110017	03	no				6/6	6/6		01	none		none		01	normal		normal		normal		normal		normal		normal		normal		normal
1105	7	B	5	14	female	None	None	201	None	110507205	1		1105072	1105	7	B	5	Day	20100219110576	03	no				6/6	6/6		01	none		none		01	normal		normal		normal		normal		normal		normal		normal		normal
1105	7	B	6	17	female	None	None	202	None	110507206	1		1105072	1105	7	B	6	Boarder	20100219110057	03	no				6/6	6/6		01	none		none		01	normal		normal		normal		normal		normal		normal		normal		normal
1105	7	B	7	13	female	Primary	None	203	Primary	110507207	1		1105072	1105	7	B	7	Day	20100219120003	03	no				6/6	6/6		01	none		none		01	normal		normal		normal		normal		normal		normal		normal		normal
1105	7	B	8	14	male	None	Low/Mid Secondary	204	Low/Mid Secondary	110507208	1		1105072	1105	7	B	8	Boarder	20400075110003	03	no				6/6	6/6		01	none		none		01	normal		normal		normal		normal		normal		normal		normal		normal
1105	7	B	9	13	male	None	Primary	205	Primary	110507209	1		1105072	1105	7	B	9	Day	20100219120023	03	no				6/6	6/6		01	none		none		01	normal		normal		normal		normal		normal		normal		normal		normal
1105	7	B	10	12	female	None	Low/Mid Secondary	206	Low/Mid Secondary	110507210	1		1105072	1105	7	B	10	Day	20100219130001	03	no				6/24	6/24		01	none		none		01	normal		normal		normal		normal		normal		normal		normal		normal
1105	7	B	11	11	female	Higher Secondary	Tertiary	207	Tertiary	110507211	1		1105072	1105	7	B	11	Day	20400071120008	03	no				6/6	6/6		01	none		none		01	normal		normal		normal		normal		normal		normal		normal		normal
1105	7	B	12	14	male	None	None	208	None	110507212	1		1105072	1105	7	B	12	Boarder	20400075110005	03	no				6/6	6/6		01	none		none		01	normal		normal		normal		normal		normal		normal		normal		normal
1105	7	B	13	14	male	None	None	209	None	110507213	1		1105072	1105	7	B	13	Day	20100219110568	03	no				6/6	6/24		01	none		none		01	normal		normal		normal		normal		normal		normal		normal		normal
1105	7	B	14	12	male	None	Primary	210	Primary	110507214	1		1105072	1105	7	B	14	Boarder	20100227120001	03	no				6/6	6/6		01	none		none		01	normal		normal		normal		normal		normal		normal		normal		normal
1105	7	B	15	14	male	None	None	211	None	110507215	1		1105072	1105	7	B	15	Boarder	20400075110008	03	no				6/6	6/6		01	none		none		01	normal		normal		normal		normal		normal		normal		normal		normal
1105	7	B	16	15	female	None	Primary	212	Primary	110507216	1		1105072	1105	7	B	16	Boarder	20100227110031	03	no				6/24	6/24		01	none		none		01	normal		normal		normal		normal		normal		normal		normal		normal
1105	7	B	17	14	male	None	Don't Know	213	Don't Know	110507217	1		1105072	1105	7	B	17	Boarder	20100227110005	02	no				6/6	6/6		01	none		none		01	normal		normal		normal		normal		normal		normal		normal		normal
1105	7	B	18	13	male	None	None	214	None	110507218	1		1105072	1105	7	B	18	Day	20100219120009	02	no				6/6	6/6		01	none		none		01	normal		normal		normal		normal		normal		normal		normal		normal
1105	7	B	19	14	female	None	None	215	None	110507219	1		1105072	1105	7	B	19	Boarder	20100219120036	03	yes	6/24	6/24		6/60	6/60		01	none		none		01	normal		normal		normal		normal		normal		normal		normal		normal
1105	7	B	20	14	female	None	None	216	None	110507220	1		1105072	1105	7	B	20	Day	20100219110050	02	no				6/6	6/36		01	none		none		01	normal		normal		normal		normal		normal		normal		normal		normal
1105	7	B	21	13	female	Primary	None	217	Primary	110507221	1		1105072	1105	7	B	21	Day	20100219130003	03	no				6/6	6/6		01	none		none		01	normal		normal		normal		normal		normal		normal		normal		normal
1105	7	B	22	15	female	None	Don't Know	218	Don't Know	110507222	1		1105072	1105	7	B	22	Boarder	20100219130009	03	no				6/24	6/24		01	none		none		01	normal		normal		normal		normal		normal		normal		normal		normal
1105	7	B	23	12	male	None	None	219	None	110507223	1		1105072	1105	7	B	23	Day	20100063120008	02	no				6/6	6/6		01	none		none		01	normal		normal		normal		normal		normal		normal		normal		normal
1105	7	B	24	13	male	None	None	220	None	110507224	1		1105072	1105	7	B	24	Day	20100225120004	02	no				6/6	6/6		01	none		none		01	normal		normal		normal		normal		normal		normal		normal		normal
[truncated: 3,076 more rows]
[truncated: 134 more columns]
